# Supplementary material for: Community-based mass treatment with azithromycin for the elimination of yaws in Ghana—Results of a pilot study
Source: PLoS Negl Trop Dis. 2018 Mar 22;12(3):e0006303. doi: 10.1371/journal.pntd.0006303 (PMC5863939; doi:10.1371/journal.pntd.0006303)
Supplement: S1 Table — (XLSX) [file pntd.0006303.s001.xlsx]

## Sheet: Sheet1
surveydate	schoolname	uniqueid	Age	sex	lesions	trep-test	nontrep-test
2013-09-30	Adotim Vision International School	U-AB-AD-VIS-022	5	Male	No	Negative	Negative
2013-09-30	Adotim Vision International School	U-AB-AD-VIS-074	5	Female	No	Negative	Negative
2013-09-30	Essaso Amanfrom Presby Primary	U-AB-ES-049	5	Male	No	Negative	Negative
2013-10-01	Nyanoa Methodist Primary	U-AB-NY-ME-087	5	Female	Yes	Negative	Negative
2013-09-30	Essaso Amanfrom Presby Primary	U-AB-ES-060	5	Female	No	Positive	Negative
2013-10-01	Okuntu Local Authority Primary	U-AB-KU-047	5	Female	Yes	Positive	Positive
2013-09-30	Adotim Vision International School	U-AB-AD-VIS-047	5	Female	No	Negative	Negative
2013-10-01	Okuntu Local Authority Primary	U-AB-KU-025	5	Male	No	Negative	Negative
2013-10-01	Okuntu Local Authority Primary	U-AB-KU-023	5	Male	No	Negative	Negative
2013-09-30	Adotim Vision International School	U-AB-AD-VIS-046	5	Female	No	Negative	Negative
2013-09-30	Adotim Vision International School	U-AB-AD-VIS-069	5	Female	Yes	Positive	Negative
2013-09-30	Adotim Vision International School	U-AB-AD-VIS-092	5	Female	No	Negative	Negative
2013-09-30	Essaso Amanfrom Presby Primary	U-AB-ES-061	5	Female	Yes	Negative	Negative
2013-09-30	Adotim Vision International School	U-AB-AD-VIS-009	5	Female	Yes	Negative	Negative
2013-09-30	Essaso Amanfrom Presby Primary	U-AB-ES-056	5	Female	No	Negative	Negative
2013-10-01	Okuntu Local Authority Primary	U-AB-KU-015	5	Male	Yes	Negative	Negative
2013-09-30	Adotim Vision International School	U-AB-AD-VIS-052	5	Male	No	Negative	Negative
2013-10-01	Okuntu Local Authority Primary	U-AB-KU-022	5	Female	No	Positive	Negative
2013-09-30	Adotim Vision International School	U-AB-AD-VIS-051	5	Male	Yes	Negative	Negative
2013-09-30	Adotim Vision International School	U-AB-AD-VIS-076	5	Male	No	Negative	Negative
2013-10-01	Okuntu Local Authority Primary	U-AB-KU-007	5	Female	Yes	Negative	Negative
2013-09-27	Obinimda Local Authority Primary	U-AB-OB-030	5	Female	No	Negative	Negative
2013-09-30	Essaso Amanfrom Presby Primary	U-AB-ES-035	6	Female	Yes	Negative	Negative
2013-09-27	Obinimda Local Authority Primary	U-AB-OB-095	6	Female	No	Negative	Negative
2013-10-01	Abamkrom Methodist Primary	U-AB-AB-ME-019	6	Female	No	Negative	Negative
2013-10-01	Abamkrom Methodist Primary	U-AB-AB-ME-012	6	Female	No	Negative	Negative
2013-09-30	Essaso Amanfrom Presby Primary	U-AB-ES-027	6	Female	Yes	Positive	Negative
2013-09-27	Obinimda Local Authority Primary	U-AB-OB-084	6	Male	Yes	Negative	Negative
2013-09-30	Adotim Vision International School	U-AB-AD-VIS-064	6	Female	Yes	Negative	Negative
2013-10-02	Krodua Roman Catholic Primary	U-AB-KR021	6	Male	No	Negative	Negative
2013-10-01	Abamkrom Methodist Primary	U-AB-AB-ME-015	6	Female	No	Negative	Negative
2013-09-27	Obinimda Local Authority Primary	U-AB-OB-033	6	Female	No	Negative	Negative
2013-10-01	Okuntu Local Authority Primary	U-AB-KU-041	6	Female	No	Negative	Negative
2013-09-27	Obinimda Local Authority Primary	U-AB-OB-062	6	Male	No	Negative	Negative
2013-10-02	Krodua Roman Catholic Primary	U-AB-KR010	6	Female	No	Negative	Negative
2013-09-30	Essaso Amanfrom Presby Primary	U-AB-ES-030	6	Female	No	Negative	Negative
2013-09-30	Essaso Amanfrom Presby Primary	U-AB-ES-037	6	Male	Yes	Positive	Negative
2013-10-01	Okuntu Local Authority Primary	U-AB-KU-053	6	Female	Yes	Negative	Negative
2013-09-30	Essaso Amanfrom Presby Primary	U-AB-ES-019	6	Female	No	Negative	Negative
2013-09-30	Adotim Vision International School	U-AB-AD-VIS-004	6	Male	No	Negative	Negative
2013-09-30	Adotim Vision International School	U-AB-AD-VIS-055	6	Female	No	Negative	Negative
2013-10-02	Breman Anglican Primary	U-AB-BR-AN-064	6	Female	No	Negative	Negative
2013-09-30	Essaso Amanfrom Presby Primary	U-AB-ES-028	6	Female	No	Negative	Negative
2013-09-30	Essaso Amanfrom Presby Primary	U-AB-ES-067	6	Female	Yes	Positive	Negative
2013-09-30	Essaso Amanfrom Presby Primary	U-AB-ES-050	6	Female	No	Negative	Negative
2013-09-27	Obinimda Local Authority Primary	U-AB-OB-061	6	Male	Yes	Negative	Negative
2013-10-02	Breman Anglican Primary	U-AB-BR-AN-082	6	Female	No	Negative	Negative
2013-09-27	Obinimda Local Authority Primary	U-AB-OB-039	6	Female	No	Negative	Negative
2013-10-01	Okuntu Local Authority Primary	U-AB-KU-003	6	Male	No	Negative	Negative
2013-09-26	Abamkrom Islamic Primary/ Junior High School	UWA-AB-ABA-NU059	6	Male	No	Negative	Negative
2013-09-30	Adotim Vision International School	U-AB-AD-VIS-054	6	Female	No	Positive	Negative
2013-10-01	Okuntu Local Authority Primary	U-AB-KU-036	6	Female	No	Negative	Negative
2013-09-27	Obinimda Local Authority Primary	U-AB-OB-091	6	Male	Yes	Positive	Negative
2013-09-30	Essaso Amanfrom Presby Primary	U-AB-ES-034	6	Female	Yes	Negative	Negative
2013-09-27	Obinimda Local Authority Primary	U-AB-OB-031	6	Female	No	Negative	Negative
2013-09-26	Abamkrom Islamic Primary/ Junior High School	UWA-AB-ABA-NU053	6	Female	No	Negative	Negative
2013-09-30	Essaso Amanfrom Presby Primary	U-AB-ES-029	6	Female	No	Positive	Negative
2013-09-30	Essaso Amanfrom Presby Primary	U-AB-ES-045	6	Male	No	Negative	Negative
2013-10-01	Okuntu Local Authority Primary	U-AB-KU-034	6	Female	Yes	Positive	Negative
2013-09-30	Essaso Amanfrom Presby Primary	U-AB-ES-016	6	Female	No	Negative	Negative
2013-09-30	Essaso Amanfrom Presby Primary	U-AB-ES-058	6	Female	No	Positive	Negative
2013-10-01	Okuntu Local Authority Primary	U-AB-KU-040	6	Female	No	Negative	Negative
2013-09-30	Essaso Amanfrom Presby Primary	U-AB-ES-366	6	Female	No	Negative	Negative
2013-10-01	Okuntu Local Authority Primary	U-AB-KU-066	6	Female	Yes	Positive	Negative
2013-10-01	Okuntu Local Authority Primary	U-AB-KU-026	6	Male	Yes	Negative	Negative
2013-10-01	Nyanoa Methodist Primary	U-AB-NY-ME-090	6	Female	Yes	Negative	Negative
2013-10-01	Okuntu Local Authority Primary	U-AB-KU-068	6	Male	Yes	Negative	Negative
2013-09-30	Essaso Amanfrom Presby Primary	U-AB-ES-003	6	Male	Yes	Negative	Negative
2013-10-01	Okuntu Local Authority Primary	U-AB-KU-048	6	Female	No	Positive	Negative
2013-10-01	Abamkrom Methodist Primary	U-AB-AB-ME-011	7	Female	Yes	Positive	Negative
2013-10-01	Abamkrom Methodist Primary	U-AB-AB-ME-008	7	Female	No	Negative	Negative
2013-10-01	Abamkrom Methodist Primary	U-AB-AB-ME-002	7	Male	No	Negative	Negative
2013-10-01	Okuntu Local Authority Primary	U-AB-KU-009	7	Male	No	Negative	Negative
2013-10-02	Breman Anglican Primary	U-AB-BR-AN-099	7	Male	Yes	Negative	Negative
2013-09-26	Abamkrom Islamic Primary/ Junior High School	UWA-AB-ABA-NU033	7	Female	Yes	Positive	Negative
2013-09-30	Essaso Amanfrom Presby Primary	U-AB-ES-070	7	Female	Yes	Negative	Negative
2013-10-01	Okuntu Local Authority Primary	U-AB-KU-010	7	Male	No	Negative	Negative
2013-09-27	Obinimda Local Authority Primary	U-AB-OB-036	7	Female	Yes	Positive	Negative
2013-09-30	Essaso Amanfrom Presby Primary	U-AB-ES-036	7	Female	No	Negative	Negative
2013-09-30	Adotim Vision International School	U-AB-AD-VIS-024	7	Female	No	Negative	Negative
2013-10-02	Breman Anglican Primary	U-AB-BR-AN-033	7	Female	No	Negative	Negative
2013-10-02	Takorase Local Authority Primary	U-AB-TA-61	7	Female	Yes	Positive	Positive
2013-10-02	Breman Anglican Primary	U-AB-BR-AN-076	7	Male	No	Positive	Negative
2013-10-01	Abamkrom Methodist Primary	U-AB-AB-ME-020	7	Male	No	Positive	Negative
2013-10-01	Abamkrom Methodist Primary	U-AB-AB-ME-007	7	Female	Yes	Negative	Negative
2013-10-01	Abamkrom Methodist Primary	U-AB-AB-ME-034	7	Male	No	Negative	Negative
2013-10-01	Abamkrom Methodist Primary	U-AB-AB-ME-006	7	Male	Yes	Negative	Negative
2013-09-27	Obinimda Local Authority Primary	U-AB-OB-027	7	Female	No	Negative	Negative
2013-10-02	Breman Anglican Primary	U-AB-BR-AN-061	7	Male	No	Negative	Negative
2013-10-01	Abamkrom Methodist Primary	U-AB-AB-ME-026	7	Male	No	Negative	Negative
2013-09-30	Essaso Amanfrom Presby Primary	U-AB-ES-064	7	Female	No	Negative	Negative
2013-10-01	Abamkrom Methodist Primary	U-AB-AB-ME-004	7	Male	Yes	Negative	Negative
2013-09-30	Adotim Vision International School	U-AB-AD-VIS-057	7	Male	Yes	Negative	Negative
2013-09-30	Essaso Amanfrom Presby Primary	U-AB-ES-033	7	Female	No	Negative	Negative
2013-09-30	Adotim Vision International School	U-AB-AD-VIS-023	7	Female	No	Negative	Negative
2013-09-30	Adotim Vision International School	U-AB-AD-VIS-038	7	Male	Yes	Positive	Negative
2013-09-30	Essaso Amanfrom Presby Primary	U-AB-ES-015	7	Female	Yes	Positive	Positive
2013-10-01	Nyanoa Methodist Primary	U-AB-NY-ME-004	7	Female	Yes	Positive	Positive
2013-09-30	Adotim Vision International School	U-AB-AD-VIS-075	7	Male	Yes	Negative	Negative
2013-10-02	Breman Anglican Primary	U-AB-BR-AN-094	7	Male	Yes	Negative	Negative
2013-10-02	Breman Anglican Primary	U-AB-BR-AN-054	7	Male	No	Negative	Negative
2013-09-30	Adotim Vision International School	U-AB-AD-VIS-096	7	Male	Yes	Negative	Negative
2013-09-27	Obinimda Local Authority Primary	U-AB-OB-063	7	Female	No	Positive	Negative
2013-09-26	Abamkrom Islamic Primary/ Junior High School	UWA-AB-ABA-NU056	7	Female	No	Positive	Negative
2013-09-27	Obinimda Local Authority Primary	U-AB-OB-087	7	Male	Yes	Negative	Negative
2013-10-01	Abamkrom Methodist Primary	U-AB-AB-ME-022	7	Male	No	Negative	Negative
2013-09-27	Obinimda Local Authority Primary	U-AB-OB-029	7	Female	Yes	Positive	Positive
2013-10-02	Breman Anglican Primary	U-AB-NY-AN-078	7	Male	No	Negative	Negative
2013-10-01	Nyanoa Methodist Primary	U-AB-NY-ME-083	7	Male	No	Negative	Negative
2013-09-30	Adotim Vision International School	U-AB-AD-VIS-030	7	Female	No	Negative	Negative
2013-09-30	Essaso Amanfrom Presby Primary	U-AB-ES-080	7	Female	No	Negative	Negative
2013-09-27	Obinimda Local Authority Primary	U-AB-OB-028	7	Female	No	Negative	Negative
2013-10-01	Okuntu Local Authority Primary	U-AB-KU-011	7	Female	Yes	Negative	Negative
2013-10-01	Abamkrom Methodist Primary	U-AB-AB-ME-013	7	Female	No	Negative	Negative
2013-09-27	Obinimda Local Authority Primary	U-AB-OB-034	7	Male	Yes	Negative	Negative
2013-10-01	Abamkrom Methodist Primary	U-AB-AB-ME-027	7	Female	Yes	Negative	Negative
2013-10-01	Abamkrom Methodist Primary	U-AB-AB-ME-036	7	Female	Yes	Negative	Negative
2013-10-01	Abamkrom Methodist Primary	U-AB-AB-ME-001	7	Male	Yes	Negative	Negative
2013-09-27	Obinimda Local Authority Primary	U-AB-OB-088	7	Male	Yes	Positive	Negative
2013-10-01	Okuntu Local Authority Primary	U-AB-KU-057	7	Male	No	Negative	Negative
2013-09-26	Abamkrom Islamic Primary/ Junior High School	UWA-AB-ABA-NU054	7	Female	Yes	Negative	Negative
2013-09-30	Adotim Vision International School	U-AB AD-VIS-072	7	Male	No	Negative	Negative
2013-09-27	Obinimda Local Authority Primary	U-AB-OB-097	7	Male	No	Negative	Negative
2013-09-30	Essaso Amanfrom Presby Primary	U-AB-ES-074	7	Male	No	Negative	Negative
2013-09-27	Obinimda Local Authority Primary	U-AB-OB-066	7	Female	No	Positive	Negative
2013-10-02	Breman Anglican Primary	U-AB-BR-AN-058	7	Male	No	Negative	Negative
2013-10-02	Breman Anglican Primary	U-AB-BR-AN-047	7	Female	Yes	Positive	Negative
2013-10-01	Okuntu Local Authority Primary	U-AB-KU-042	7	Female	No	Negative	Negative
2013-09-30	Adotim Vision International School	U-A-AD-VIS-095	7	Female	Yes	Negative	Negative
2013-09-30	Essaso Amanfrom Presby Primary	U-AB-ES-053	7	Male	No	Negative	Negative
2013-09-30	Adotim Vision International School	U-AB-AD-VIS-068	7	Male	Yes	Negative	Negative
2013-10-02	Breman Anglican Primary	U-AB-BR-AN-075	7	Female	Yes	Positive	Negative
2013-10-01	Abamkrom Methodist Primary	U-AB-AB-ME-030	8	Male	No	Positive	Negative
2013-10-02	Takorase Local Authority Primary	U-AB-TA-031	8	Female	No	Negative	Negative
2013-10-02	Breman Anglican Primary	U-AB-BR-AN-062	8	Female	Yes	Negative	Negative
2013-10-02	Krodua Roman Catholic Primary	U-AB-KR014	8	Female	No	Negative	Negative
2013-09-30	Essaso Amanfrom Presby Primary	U-AB-ES-062	8	Female	No	Negative	Negative
2013-09-26	Abamkrom Islamic Primary/ Junior High School	UWA-AB-ABA-NU058	8	Male	No	Negative	Negative
2013-10-02	Takorase Local Authority Primary	U-AB-TA-067	8	Female	No	Negative	Negative
2013-09-26	Abamkrom Islamic Primary/ Junior High School	UWA-AB-ABA-NU049	8	Male	No	Negative	Negative
2013-10-01	Okuntu Local Authority Primary	U-AB-KU-038	8	Male	Yes	Negative	Negative
2013-09-30	Essaso Amanfrom Presby Primary	U-AB-ES-025	8	Male	No	Negative	Negative
2013-09-30	Adotim Vision International School	U-AB-AD-VIS-097	8	Male	Yes	Negative	Negative
2013-09-30	Adotim Vision International School	U-AB-AD-VIS-042	8	Male	No	Negative	Negative
2013-09-30	Essaso Amanfrom Presby Primary	U-AB-ES-072	8	Female	No	Positive	Negative
2013-10-01	Okuntu Local Authority Primary	U-AB-KU-029	8	Female	No	Positive	Positive
2013-09-30	Essaso Amanfrom Presby Primary	U-AB-ES-007	8	Male	No	Negative	Negative
2013-09-30	Adotim Vision International School	U-AB-AD-VIS-056	8	Female	No	Negative	Negative
2013-09-30	Essaso Amanfrom Presby Primary	U-AB-ES-051	8	Female	No	Negative	Negative
2013-10-01	Abamkrom Methodist Primary	U-AB-AB-ME-023	8	Male	No	Positive	Negative
2013-09-26	Abamkrom Islamic Primary/ Junior High School	UWA-AB-ABA-NU046	8	Female	No	Negative	Negative
2013-10-02	Breman Anglican Primary	U-AB-BR-AN-038	8	Female	No	Negative	Negative
2013-10-02	Takorase Local Authority Primary	U-AB-TA-056	8	Male	Yes	Positive	Positive
2013-10-01	Abamkrom Methodist Primary	U-AB-AB-ME-070	8	Female	No	Negative	Negative
2013-10-01	Abamkrom Methodist Primary	U-AB-AB-ME-062	8	Male	No	Negative	Negative
2013-10-01	Abamkrom Methodist Primary	U-AB-AB-ME-009	8	Female	No	Negative	Negative
2013-10-02	Breman Anglican Primary	U-AB-BR-AN-049	8	Male	Yes	Negative	Negative
2013-10-01	Abamkrom Methodist Primary	U-AB-AB-ME-040	8	Male	No	Negative	Negative
2013-09-30	Essaso Amanfrom Presby Primary	U-AB-ES-041	8	Female	No	Negative	Negative
2013-10-02	Breman Anglican Primary	U-AB-BR-AN-053	8	Male	Yes	Negative	Negative
2013-09-30	Essaso Amanfrom Presby Primary	U-AB-ES-068	8	Female	No	Negative	Negative
2013-10-02	Breman Anglican Primary	U-AB-BR-AN-043	8	Male	Yes	Positive	Positive
2013-10-02	Breman Anglican Primary	U-AB-BR-AN-048	8	Female	No	Negative	Negative
2013-09-30	Adotim Vision International School	U-AB-AD-VIS-032	8	Male	Yes	Negative	Negative
2013-10-01	Nyanoa Methodist Primary	U-AB-NY-ME-020	8	Female	No	Negative	Negative
2013-10-01	Okuntu Local Authority Primary	U-AB-KU-006	8	Male	No	Negative	Negative
2013-10-02	Breman Anglican Primary	U-AB-BR-AN-071	8	Female	Yes	Negative	Negative
2013-10-02	Takorase Local Authority Primary	U-AB-TA-049	8	Female	No	Negative	Negative
2013-09-30	Essaso Amanfrom Presby Primary	U-AB-ES-043	8	Female	No	Negative	Negative
2013-09-27	Obinimda Local Authority Primary	U-AB-OB-005	8	Male	No	Negative	Negative
2013-10-02	Krodua Roman Catholic Primary	U-AB-KR024	8	Female	Yes	Negative	Negative
2013-10-02	Krodua Roman Catholic Primary	U-AB-KR-034	8	Female	No	Negative	Negative
2013-09-26	Abamkrom Islamic Primary/ Junior High School	UWA-AB-ABA-NUO34	8	Female	No	Negative	Negative
2013-10-01	Okuntu Local Authority Primary	U-AB-KU-039	8	Male	Yes	Negative	Negative
2013-10-02	Breman Anglican Primary	U-AB-BR-AN-084	8	Female	Yes	Negative	Negative
2013-10-01	Abamkrom Methodist Primary	U-AB-AB-ME-039	8	Female	Yes	Negative	Negative
2013-10-02	Breman Anglican Primary	U-AB-BR-AN-092	8	Male	Yes	Negative	Negative
2013-10-02	Breman Anglican Primary	U-AB-BR-AN-051	8	Male	No	Positive	Negative
2013-10-02	Breman Anglican Primary	U-AB-BR-AN-089	8	Female	No	Negative	Negative
2013-10-20	Krodua Roman Catholic Primary	U-AB-KR-046	8	Female	No	Positive	Negative
2013-10-02	Krodua Roman Catholic Primary	U-AB-KR-030	8	Female	Yes	Negative	Negative
2013-09-26	Abamkrom Islamic Primary/ Junior High School	UWA-AB-NU-082	8	Male	Yes	Positive	Negative
2013-10-02	Breman Anglican Primary	U-AB-BR-AN-018	8	Male	Yes	Negative	Negative
2013-10-02	Breman Anglican Primary	U-AB-BR-AN-041	8	Male	No	Positive	Positive
2013-10-01	Okuntu Local Authority Primary	U-AB-KU-030	8	Female	Yes	Negative	Negative
2013-10-02	Breman Anglican Primary	U-AB-BR-AN-015	8	Female	Yes	Negative	Negative
2013-10-02	Krodua Roman Catholic Primary	U-AB-KR-033	8	Female	No	Negative	Negative
2013-10-02	Krodua Roman Catholic Primary	U-AB-KR016	8	Male	No	Negative	Negative
2013-09-30	Essaso Amanfrom Presby Primary	U-AB-ES-046	8	Female	Yes	Negative	Negative
2013-09-30	Essaso Amanfrom Presby Primary	U-AB-ES-047	8	Female	No	Negative	Negative
2013-09-27	Obinimda Local Authority Primary	U-AB-OB-049	8	Female	No	Negative	Negative
2013-10-05	Adotim Vision International School	U-AB-AD-VIS-002	8	Female	No	Negative	Negative
2013-09-27	Obinimda Local Authority Primary	U-AB-OB-083	8	Male	Yes	Positive	Positive
2013-09-30	Adotim Vision International School	U-AB-AD-VIS-040	8	Male	No	Negative	Negative
2013-10-02	Breman Anglican Primary	U-AB-BR-AN-095	8	Female	No	Negative	Negative
2013-10-02	Breman Anglican Primary	U-AB-BR-AN-017	8	Male	Yes	Negative	Negative
2013-09-26	Abamkrom Islamic Primary/ Junior High School	UWA-AB-ABA--NU064	8	Male	No	Negative	Negative
2013-10-01	Okuntu Local Authority Primary	U-AB-KU-016	8	Female	Yes	Negative	Negative
2013-10-01	Abamkrom Methodist Primary	U-AB-AB-ME-017	8	Female	No	Negative	Negative
2013-09-26	Abamkrom Islamic Primary/ Junior High School	UWA-AB-ABA-NU035	8	Female	No	Negative	Positive
2013-10-01	Nyanoa Methodist Primary	U-AB-NY-ME-081	8	Female	No	Positive	Negative
2013-10-01	Abamkrom Methodist Primary	U-AB-AB-ME-018	8	Male	No	Negative	Negative
2013-09-30	Essaso Amanfrom Presby Primary	U-AB-ES-018	8	Female	No	Negative	Negative
2013-10-01	Abamkrom Methodist Primary	U-AB-AB-ME-014	8	Female	Yes	Positive	Negative
2013-09-27	Obinimda Local Authority Primary	U-AB-OB-064	8	Female	No	Negative	Negative
2013-09-30	Essaso Amanfrom Presby Primary	U-AB-ES-092	8	Female	No	Positive	Negative
2013-09-30	Essaso Amanfrom Presby Primary	U-AB-ES-006	8	Male	Yes	Negative	Negative
2013-09-30	Essaso Amanfrom Presby Primary	U-AB-ES-048	8	Female	No	Negative	Negative
2013-09-26	Abamkrom Islamic Primary/ Junior High School	UWA-AB-NU-081	8	Male	Yes	Negative	Negative
2013-09-26	Abamkrom Islamic Primary/ Junior High School	UWA-AB-NU-096	8	Female	Yes	Negative	Negative
2013-09-26	Abamkrom Islamic Primary/ Junior High School	UWA-AB-ABA-NU055	8	Female	No	Negative	Negative
2013-09-30	Essaso Amanfrom Presby Primary	U-AB-ES-073	8	Male	No	Negative	Negative
2013-09-26	Abamkrom Islamic Primary/ Junior High School	UWA-AB-ABA-NU001	8	Male	No	Positive	Negative
2013-10-02	Takorase Local Authority Primary	U-AB-TA-075	8	Male	No	Positive	Negative
2013-10-02	Breman Anglican Primary	U-AB-BR-AN-098	8	Male	No	Negative	Negative
2013-09-30	Essaso Amanfrom Presby Primary	U-AB-ES-001	8	Male	No	Negative	Negative
2013-10-02	Breman Anglican Primary	U-AB-BR-AN-032	8	Male	Yes	Positive	Positive
2013-10-01	Abamkrom Methodist Primary	U-AB-AB-ME-031	8	Male	No	Negative	Negative
2013-10-01	Abamkrom Methodist Primary	U-AB-AB-ME-038	8	Female	No	Negative	Negative
2013-10-02	Breman Anglican Primary	U-AB-BR-AN-057	8	Male	Yes	Negative	Negative
2013-09-27	Obinimda Local Authority Primary	U-AB-OB-041	9	Female	No	Negative	Negative
2013-09-26	Abamkrom Islamic Primary/ Junior High School	UWA-AB-NU072	9	Female	No	Positive	Negative
2013-10-02	Krodua Roman Catholic Primary	U-AB-KR-028	9	Male	Yes	Negative	Negative
2013-09-26	Abamkrom Islamic Primary/ Junior High School	UWA-AB-ABA-NU057	9	Female	No	Negative	Negative
2013-09-30	Adotim Vision International School	U-AB-AD-VIS-079	9	Male	Yes	Negative	Negative
2013-09-30	Adotim Vision International School	U-AB-AD-VIS-091	9	Female	No	Negative	Negative
2013-10-02	Takorase Local Authority Primary	U-AB-TA-023	9	Female	No	Negative	Negative
2013-10-01	Okuntu Local Authority Primary	U-AB-KU-083	9	Male	No	Negative	Negative
2013-10-01	Abamkrom Methodist Primary	U-AB-AB-ME-033	9	Female	No	Positive	Negative
2013-10-01	Abamkrom Methodist Primary	U-AB-AB-ME-092	9	Female	No	Negative	Negative
2013-10-02	Breman Anglican Primary	U-AB-BR-AN-052	9	Male	Yes	Negative	Negative
2013-10-01	Abamkrom Methodist Primary	U-AB-AB-ME-021	9	Male	No	Negative	Negative
2013-09-30	Adotim Vision International School	U-AB-AD-VIS-077	9	Male	No	Negative	Negative
2013-10-02	Takorase Local Authority Primary	U-AB-TA-094	9	Female	Yes	Negative	Negative
2013-10-01	Okuntu Local Authority Primary	U-AB-KU-032	9	Female	No	Negative	Negative
2013-10-01	Abamkrom Methodist Primary	U-AB-AB-ME-055	9	Male	Yes	Positive	Negative
2013-10-01	Abamkrom Methodist Primary	U-AB-AB-ME-049	9	Female	No	Negative	Negative
2013-09-27	Obinimda Local Authority Primary	U-AB-OB-044	9	Male	No	Positive	Positive
2013-09-26	Abamkrom Islamic Primary/ Junior High School	UWA-AB-ABA-NU050	9	Male	No	Negative	Negative
2013-10-01	Nyanoa Methodist Primary	U-AB-NY-ME-096	9	Male	No	Negative	Negative
2013-09-30	Essaso Amanfrom Presby Primary	U-AB-ES-059	9	Female	Yes	Negative	Negative
2013-09-30	Adotim Vision International School	U-AB-AD-VIS-045	9	Male	No	Negative	Negative
2013-09-26	Abamkrom Islamic Primary/ Junior High School	UWA-AB-ABA-NUO60	9	Male	No	Positive	Negative
2013-09-27	Obinimda Local Authority Primary	U-AB-OB-086	9	Male	Yes	Negative	Negative
2013-09-27	Obinimda Local Authority Primary	U-AB-OB-045	9	Female	No	Positive	Negative
2013-10-02	Krodua Roman Catholic Primary	U-AB-KR-029	9	Female	Yes	Positive	Positive
2013-09-30	Essaso Amanfrom Presby Primary	U-AB-ES-069	9	Female	No	Negative	Negative
2013-10-01	Abamkrom Methodist Primary	U-AB-AB-ME-056	9	Male	No	Negative	Negative
2013-09-27	Obinimda Local Authority Primary	U-AB-OB-019	9	Female	No	Negative	Negative
2013-09-30	Essaso Amanfrom Presby Primary	U-AB-ES-052	9	Female	Yes	Positive	Negative
2013-10-01	Abamkrom Methodist Primary	U-AB-AB-ME-063	9	Male	Yes	Negative	Negative
2013-09-30	Essaso Amanfrom Presby Primary	U-AB-ES-086	9	Male	Yes	Positive	Negative
2013-10-02	Breman Anglican Primary	U-AB-BR-AN-039	9	Male	Yes	Positive	Positive
2013-10-01	Nyanoa Methodist Primary	U-AB-NY-ME-024	9	Male	Yes	Negative	Negative
2013-10-02	Krodua Roman Catholic Primary	U-AB-KR-036	9	Male	No	Positive	Positive
2013-09-26	Abamkrom Islamic Primary/ Junior High School	UWA-AB-NU-092	9	Female	Yes	Negative	Negative
2013-09-26	Abamkrom Islamic Primary/ Junior High School	UWA-AB-ABA-NU027	9	Female	Yes	Negative	Negative
2013-10-02	Krodua Roman Catholic Primary	U-AB-KR-044	9	Female	No	Negative	Negative
2013-10-02	Breman Anglican Primary	U-AB-BR-AN-029	9	Male	Yes	Positive	Positive
2013-09-27	Obinimda Local Authority Primary	U-AB-OB-094	9	Female	No	Positive	Negative
2013-10-01	Nyanoa Methodist Primary	U-AB-NY-ME-082	9	Female	No	Negative	Negative
2013-10-02	Krodua Roman Catholic Primary	U-AB-KR018	9	Female	Yes	Negative	Negative
2013-09-02	Krodua Roman Catholic Primary	U-AB-KR-067	9	Female	No	Positive	Negative
2013-09-27	Obinimda Local Authority Primary	U-AB-OB-058	9	Female	No	Negative	Negative
2013-10-02	Krodua Roman Catholic Primary	U-AB-KR-037	9	Female	No	Positive	Positive
2013-10-02	Takorase Local Authority Primary	U-AB-TA-055	9	Female	No	Positive	Positive
2013-10-02	Breman Anglican Primary	U-AB-BR-AN-081	9	Male	No	Negative	Negative
2013-09-02	Krodua Roman Catholic Primary	U-AB-KR-100	9	Female	Yes	Negative	Negative
2013-09-30	Adotim Vision International School	U-AB-AD-VIS-033	9	Male	Yes	Negative	Negative
2013-09-27	Obinimda Local Authority Primary	U-AB-OB-013	9	Male	Yes	Negative	Negative
2013-10-02	Breman Anglican Primary	U-AB-BR-AN-027	9	Female	Yes	Positive	Negative
2013-09-30	Essaso Amanfrom Presby Primary	U-AB-ES-044	9	Male	Yes	Negative	Negative
2013-09-26	Abamkrom Islamic Primary/ Junior High School	UWA-ABA-ABA-NU010	9	Male	Yes	Negative	Negative
2013-10-01	Abamkrom Methodist Primary	U-AB-AB-ME-071	9	Female	No	Negative	Negative
2013-10-01	Nyanoa Methodist Primary	U-AB-NY-ME-019	9	Female	Yes	Negative	Negative
2013-10-01	Abamkrom Methodist Primary	U-AB-AB-ME-016	9	Female	No	Positive	Negative
2013-10-01	Abamkrom Methodist Primary	U-AB-AB-ME-044	9	Female	No	Negative	Negative
2013-09-30	Essaso Amanfrom Presby Primary	U-AB-ES-042	9	Female	No	Negative	Negative
2013-09-02	Krodua Roman Catholic Primary	U-AB-KR-094	9	Male	No	Negative	Negative
2013-10-02	Krodua Roman Catholic Primary	U-AB-KR015	9	Male	Yes	Negative	Negative
2013-09-30	Essaso Amanfrom Presby Primary	U-AB-ES-031	9	Female	No	Negative	Negative
2013-10-01	Okuntu Local Authority Primary	U-AB-KU-028	9	Female	Yes	Negative	Negative
2013-10-02	Krodua Roman Catholic Primary	U-AB-KR019	9	Female	No	Negative	Negative
2013-09-30	Essaso Amanfrom Presby Primary	U-AB-ES-055	9	Male	No	Negative	Negative
2013-10-02	Takorase Local Authority Primary	U-AB-TA-046	9	Male	Yes	Negative	Negative
2013-09-03	Essaso Amanfrom Presby Primary	U-AB-ES-098	9	Female	No	Negative	Negative
2013-10-02	Takorase Local Authority Primary	U-AB-TA-053	9	Female	No	Negative	Negative
2013-09-27	Obinimda Local Authority Primary	U-AB-OB-060	9	Male	No	Positive	Positive
2013-09-30	Essaso Amanfrom Presby Primary	U-AB-ES-090	9	Male	No	Negative	Negative
2013-10-01	Nyanoa Methodist Primary	U-AB-NY-ME-022	9	Female	No	Negative	Negative
2013-09-30	Adotim Vision International School	U-AB-AD-VIS-093	9	Male	Yes	Negative	Negative
2013-09-30	Essaso Amanfrom Presby Primary	U-AB-ES-099	9	Female	No	Negative	Negative
2013-10-01	Nyanoa Methodist Primary	U-AB-NY-ME-097	9	Female	No	Negative	Negative
2013-09-02	Krodua Roman Catholic Primary	U-AB-KR-088	9	Male	No	Negative	Negative
2013-09-26	Abamkrom Islamic Primary/ Junior High School	UWA-AB-NU-073	9	Male	No	Negative	Negative
2013-09-26	Abamkrom Islamic Primary/ Junior High School	UWA-AB-ABA-NU047	9	Male	No	Negative	Negative
2013-10-02	Breman Anglican Primary	U-AB-BR-AN-003	9	Female	No	Negative	Negative
2013-09-26	Abamkrom Islamic Primary/ Junior High School	UWA-AB-NU-080	9	Female	Yes	Negative	Negative
2013-10-02	Breman Anglican Primary	U-AB-BR-AN-087	9	Female	No	Negative	Negative
2013-09-27	Obinimda Local Authority Primary	U-AB-OB-089	9	Male	Yes	Positive	Positive
2013-10-01	Nyanoa Methodist Primary	U-AB-NY-ME-023	9	Male	No	Positive	Negative
2013-09-27	Obinimda Local Authority Primary	U-AB-OB-038	9	Male	Yes	Negative	Negative
2013-09-30	Essaso Amanfrom Presby Primary	U-AB-ES-011	9	Male	No	Negative	Negative
2013-10-02	Takorase Local Authority Primary	U-AB-TA-063	9	Female	No	Positive	Positive
2013-10-01	Abamkrom Methodist Primary	U-AB-AB-ME-028	9	Female	No	Negative	Negative
2013-10-02	Krodua Roman Catholic Primary	U-AB-KR-039	9	Male	No	Positive	Negative
2013-09-30	Essaso Amanfrom Presby Primary	U-AB-ES-040	9	Female	No	Negative	Negative
2013-09-30	Adotim Vision International School	U-AB-AD-VIS-078	9	Male	Yes	Negative	Negative
2013-10-01	Abamkrom Methodist Primary	U-AB-AB-ME-067	9	Female	No	Negative	Negative
2013-10-02	Takorase Local Authority Primary	U-AB-TA-062	9	Female	No	Negative	Negative
2013-10-02	Krodua Roman Catholic Primary	U-AB-KR-026	9	Female	Yes	Positive	Negative
2013-09-02	Krodua Roman Catholic Primary	U-AB-KR-096	9	Female	Yes	Negative	Negative
	Krodua Roman Catholic Primary	U-AB-KR-032	9	Female	No	Positive	Negative
2013-10-01	Okuntu Local Authority Primary	U-AB-KU-033	9	Female	No	Negative	Negative
2013-09-30	Essaso Amanfrom Presby Primary	U-AB-ES-038	9	Female	No	Positive	Positive
2013-09-27	Obinimda Local Authority Primary	U-AB-OB-085	9	Male	No	Negative	Negative
2013-09-27	Obinimda Local Authority Primary	U-AB-OB-070	9	Female	No	Negative	Negative
2013-09-26	Abamkrom Islamic Primary/ Junior High School	UWA-AB-ABA-NU044	9	Male	No	Negative	Negative
2013-09-30	Essaso Amanfrom Presby Primary	U-AB-ES-078	9	Male	No	Negative	Negative
2013-10-02	Breman Anglican Primary	U-AB-BR-AN-031	9	Male	No	Negative	Negative
2013-10-01	Abamkrom Methodist Primary	U-AB-AB-ME-057	9	Male	No	Positive	Negative
2013-10-02	Krodua Roman Catholic Primary	U-AB-KR009	9	Male	No	Negative	Negative
2013-10-01	Abamkrom Methodist Primary	U-AB-AB-ME-074	9	Female	No	Positive	Negative
2013-10-01	Abamkrom Methodist Primary	U-AB-AB-ME-032	9	Female	No	Negative	Negative
2013-10-01	Okuntu Local Authority Primary	U-AB-KU-012	9	Female	No	Positive	Negative
2013-09-27	Obinimda Local Authority Primary	U-AB-OB-065	9	Female	No	Negative	Negative
2013-09-30	Essaso Amanfrom Presby Primary	U-AB-ES-039	9	Female	No	Negative	Negative
2013-10-02	Takorase Local Authority Primary	U-AB-TA-057	9	Female	Yes	Negative	Negative
2013-09-26	Abamkrom Islamic Primary/ Junior High School	UWA-AB-ABA-NU051	9	Female	No	Positive	Negative
2013-10-01	Nyanoa Methodist Primary	U-AB-NY-ME-028	9	Female	No	Negative	Negative
2013-09-30	Essaso Amanfrom Presby Primary	U-AB-ES-065	9	Female	No	Negative	Negative
2013-10-01	Abamkrom Methodist Primary	U-AB-AB-ME-047	10	Female	No	Positive	Negative
2013-10-02	Takorase Local Authority Primary	U-AB-TA-080	10	Male	Yes	Positive	Positive
2013-10-02	Breman Anglican Primary	U-AB-BR-AN-050	10	Female	Yes	Negative	Negative
2013-10-01	Okuntu Local Authority Primary	U-AB-KU-017	10	Male	Yes	Negative	Negative
2013-09-02	Krodua Roman Catholic Primary	U-AB-KR-086	10	Female	Yes	Positive	Negative
2013-09-30	Essaso Amanfrom Presby Primary	U-AB-ES-095	10	Female	No	Negative	Negative
2013-09-30	Essaso Amanfrom Presby Primary	U-AB-ES-026	10	Male	Yes	Negative	Negative
2013-10-02	Takorase Local Authority Primary	U-AB-TA-083	10	Female	No	Negative	Negative
2013-10-02	Breman Anglican Primary	U-AB-BR-AN-035	10	Male	Yes	Negative	Negative
2013-10-01	Abamkrom Methodist Primary	U-AB-AB-ME-064	10	Male	Yes	Negative	Negative
2013-10-01	Abamkrom Methodist Primary	U-AB-AB-ME-095	10	Female	No	Negative	Negative
2013-10-01	Nyanoa Methodist Primary	U-AB-NY-ME-080	10	Male	No	Negative	Negative
2013-10-02	Breman Anglican Primary	U-AB-BR-AN-088	10	Female	No	Negative	Negative
2013-09-27	Obinimda Local Authority Primary	U-AB-OB-082	10	Male	No	Positive	Positive
2013-10-01	Nyanoa Methodist Primary	U-AB-NY-ME-005	10	Female	No	Negative	Negative
2013-10-01	Nyanoa Methodist Primary	U-AB-NY-ME-094	10	Female	No	Negative	Negative
2013-10-02	Takorase Local Authority Primary	U-AB-TA-038	10	Male	No	Positive	Positive
2013-09-30	Adotim Vision International School	U-AB-AD-VIS-043	10	Male	Yes	Negative	Negative
2013-09-26	Abamkrom Islamic Primary/ Junior High School	UWA-AB-ABA-NU045	10	Male	No	Positive	Positive
2013-09-27	Obinimda Local Authority Primary	U-AB-OB-100	10	Male	No	Positive	Negative
2013-10-01	Nyanoa Methodist Primary	U-AB-NY-ME-089	10	Male	No	Positive	Negative
2013-10-27	Obinimda Local Authority Primary	U-AB-OB-014	10	Male	No	Positive	Positive
2013-10-01	Nyanoa Methodist Primary	U-AB-NY-ME-092	10	Male	No	Negative	Negative
2013-10-02	Takorase Local Authority Primary	U-AB-TA-018	10	Female	Yes	Positive	Negative
2013-10-01	Abamkrom Methodist Primary	U-AB-AB-ME-065	10	Male	No	Negative	Negative
2013-10-01	Abamkrom Methodist Primary	U-AB-AB-ME-003	10	Male	No	Positive	Negative
2013-09-26	Abamkrom Islamic Primary/ Junior High School	UWA-AB-NU-090	10	Female	Yes	Positive	Negative
2013-10-02	Takorase Local Authority Primary	U-AB-TA-040	10	Female	No	Negative	Negative
2013-09-26	Abamkrom Islamic Primary/ Junior High School	UWA-AB-ABA-NU052	10	Female	Yes	Positive	Negative
2013-10-02	Breman Anglican Primary	U-AB-BR-AN-046	10	Female	No	Negative	Negative
2013-10-01	Abamkrom Methodist Primary	U-AB-AB-ME-079	10	Male	No	Negative	Negative
2013-10-01	Abamkrom Methodist Primary	U-AB-AB-ME-037	10	Male	No	Negative	Negative
2013-09-27	Obinimda Local Authority Primary	U-AB-OB-079	10	Male	Yes	Positive	Negative
2013-09-02	Krodua Roman Catholic Primary	U-AB-KR-073	10	Female	No	Positive	Negative
2013-10-01	Nyanoa Methodist Primary	U-AB-NY-ME-047	10	Male	Yes	Negative	Negative
2013-10-01	Abamkrom Methodist Primary	U-AB-AB-ME-078	10	Male	No	Positive	Negative
2013-10-01	Okuntu Local Authority Primary	U-AB-KU-008	10	Female	Yes	Negative	Negative
2013-09-27	Obinimda Local Authority Primary	U-AB-OB-059	10	Male	No	Positive	Positive
2013-10-01	Abamkrom Methodist Primary	U-AB-AB-ME-076	10	Male	No	Positive	Negative
2013-09-30	Essaso Amanfrom Presby Primary	U-AB-SE-013	10	Male	Yes	Negative	Negative
2013-10-02	Takorase Local Authority Primary	U-AB-TA-048	10	Female	No	Positive	Negative
2013-10-01	Nyanoa Methodist Primary	U-AB-NY-ME-095	10	Female	No	Negative	Negative
2013-10-02	Krodua Roman Catholic Primary	U-AB-KR-038	10	Male	No	Negative	Negative
2013-09-27	Obinimda Local Authority Primary	U-AB-OB-099	10	Male	No	Positive	Positive
2013-09-02	Krodua Roman Catholic Primary	U-AB-KR-075	10	Male	No	Negative	Negative
2013-09-30	Essaso Amanfrom Presby Primary	U-AB-ES-093	10	Female	No	Negative	Negative
2013-09-27	Obinimda Local Authority Primary	U-AB-OB-048	10	Female	No	Positive	Negative
2013-10-02	Takorase Local Authority Primary	U-AB-TA-032	10	Male	No	Positive	Negative
2013-09-30	Adotim Vision International School	U-AB-AD-VIS-07	10	Female	No	Negative	Negative
2013-10-02	Breman Anglican Primary	U-AB-BR-AN-002	10	Female	No	Negative	Negative
2013-09-02	Krodua Roman Catholic Primary	U-AB-KR-085	10	Female	No	Positive	Negative
2013-09-30	Adotim Vision International School	U-AB-AD-VIS-041	10	Male	Yes	Positive	Negative
2013-10-01	Nyanoa Methodist Primary	U-AB-NY-ME-088	10	Female	No	Negative	Negative
2013-09-27	Obinimda Local Authority Primary	U-AB-OB-032	10	Female	No	Negative	Negative
2013-09-30	Essaso Amanfrom Presby Primary	U-AB-ES-054	10	Male	No	Negative	Negative
2013-09-02	Krodua Roman Catholic Primary	U-AB-KR-074	10	Female	No	Negative	Negative
2013-10-02	Takorase Local Authority Primary	U-AB-TA-059	10	Male	Yes	Positive	Positive
2013-10-01	Abamkrom Methodist Primary	U-AB-AB-ME-082	10	Male	No	Negative	Negative
2013-10-02	Takorase Local Authority Primary	U-AB-TA-060	10	Male	No	Positive	Negative
2013-10-01	Nyanoa Methodist Primary	U-AB-NY-ME-039	10	Female	Yes	Positive	Negative
2013-09-30	Adotim Vision International School	U-AB-AD-VIS-080	10	Female	No	Negative	Negative
2013-10-01	Abamkrom Methodist Primary	U-AB-AB-ME-043	10	Female	Yes	Negative	Negative
2013-09-30	Essaso Amanfrom Presby Primary	U-AB-ES-005	10	Male	Yes	Negative	Negative
2013-09-02	Krodua Roman Catholic Primary	U-AB-KR-052	10	Male	Yes	Negative	Negative
2013-10-02	Krodua Roman Catholic Primary	U-AB-KR-040	10	Male	Yes	Positive	Negative
2013-10-01	Okuntu Local Authority Primary	U-AB-KU-019	10	Male	Yes	Negative	Negative
2013-10-01	Abamkrom Methodist Primary	U-AB-AB-ME-068	10	Female	Yes	Negative	Negative
2013-09-02	Krodua Roman Catholic Primary	U-AB-KR-060	10	Female	No	Positive	Negative
2013-10-01	Abamkrom Methodist Primary	U-AB-AB-ME-058	10	Male	No	Negative	Negative
2013-10-02	Takorase Local Authority Primary	U-AB-TA-043	10	Male	No	Negative	Negative
2013-10-02	Breman Anglican Primary	U-AB-BR-AN-097	10	Male	Yes	Positive	Positive
2013-09-30	Adotim Vision International School	U-AB-AD-VIS-061	10	Female	No	Negative	Negative
2013-10-01	Abamkrom Methodist Primary	U-AB-AB-ME-029	10	Male	No	Negative	Negative
2013-10-02	Breman Anglican Primary	U-AB-BR-AN-085	10	Female	Yes	Negative	Negative
2013-09-02	Krodua Roman Catholic Primary	U-AB-KR-068	10	Female	No	Negative	Negative
2013-09-30	Essaso Amanfrom Presby Primary	U-AB-ES-032	10	Female	No	Negative	Negative
2013-09-27	Obinimda Local Authority Primary	U-AB-OB-067	10	Female	No	Negative	Negative
2013-09-30	Essaso Amanfrom Presby Primary	U-AB-ES-079	10	Male	Yes	Negative	Negative
2013-10-02	Breman Anglican Primary	U-AB-BR-AN-079	10	Male	No	Negative	Negative
2013-10-01	Abamkrom Methodist Primary	U-AB-AB-ME-098	10	Male	Yes	Positive	Negative
2013-09-26	Abamkrom Islamic Primary/ Junior High School	UWA-AB-NU-075	10	Male	Yes	Negative	Negative
2013-10-01	Nyanoa Methodist Primary	U-AB-NY-ME-060	10	Female	No	Negative	Negative
2013-10-01	Abamkrom Methodist Primary	U-AB-AB-ME-035	10	Male	Yes	Negative	Negative
2013-10-02	Takorase Local Authority Primary	U-AB-TA-069	10	Female	Yes	Negative	Negative
2013-09-30	Essaso Amanfrom Presby Primary	U-AB-ES-063	10	Female	No	Positive	Negative
2013-09-02	Krodua Roman Catholic Primary	U-AB-KR-090	10	Female	No	Negative	Negative
2013-09-27	Obinimda Local Authority Primary	U-AB-OB-075	10	Female	No	Negative	Negative
2013-10-02	Takorase Local Authority Primary	U-AB-TA-029	10	Male	Yes	Positive	Negative
2013-09-30	Adotim Vision International School	U-AB-AD-VIS-014	10	Male	Yes	Negative	Negative
2013-09-26	Abamkrom Islamic Primary/ Junior High School	UWA-AB-NU-074	10	Male	Yes	Negative	Negative
2013-10-01	Nyanoa Methodist Primary	U-AB-NY-ME-027	10	Male	No	Negative	Negative
2013-10-01	Abamkrom Methodist Primary	U-AB-AB-ME-097	10	Male	No	Negative	Negative
2013-10-02	Takorase Local Authority Primary	U-AB-TA-037	10	Male	Yes	Positive	Positive
2013-09-27	Obinimda Local Authority Primary	U-AB-OB-072	10	Female	Yes	Positive	Positive
2013-10-01	Abamkrom Methodist Primary	U-AB-AB-ME-072	10	Female	No	Positive	Negative
2013-10-02	Breman Anglican Primary	U-AB-BR-AN-040	10	Male	Yes	Negative	Negative
2013-10-02	Breman Anglican Primary	U-AB-BR-AN-077	10	Female	No	Negative	Negative
2013-09-02	Krodua Roman Catholic Primary	U-AB-KR-066	10	Male	No	Positive	Negative
2013-10-02	Takorase Local Authority Primary	U-AB-TA-071	10	Male	Yes	Negative	Negative
2013-09-27	Obinimda Local Authority Primary	U-AB-OB-069	10	Female	No	Positive	Negative
2013-10-02	Breman Anglican Primary	U-AB-BR-AN-037	10	Male	Yes	Negative	Negative
2013-09-30	Adotim Vision International School	U-AB-/AD/VIS/001	10	Male	Yes	Negative	Negative
2013-10-01	Abamkrom Methodist Primary	U-AB-AB-ME-094	10	Female	No	Negative	Negative
2013-10-01	Okuntu Local Authority Primary	U-AB-KU-085	10	Male	No	Negative	Negative
2013-10-01	Nyanoa Methodist Primary	U-AB-NY-ME-018	10	Female	Yes	Negative	Negative
2013-09-30	Essaso Amanfrom Presby Primary	U-AB-ES-024	10	Male	No	Positive	Negative
2013-10-01	Okuntu Local Authority Primary	U-AB-KU-069	10	Male	Yes	Negative	Negative
2013-09-30	Essaso Amanfrom Presby Primary	U-AB-ES-076	10	Male	No	Positive	Negative
2013-09-02	Krodua Roman Catholic Primary	U-AB-KR-095	10	Male	Yes	Negative	Negative
2013-10-01	Nyanoa Methodist Primary	U-AB-NY-ME-032	10	Male	No	Positive	Negative
2013-10-02	Breman Anglican Primary	U-AB-BR-AN-086	10	Female	No	Negative	Negative
2013-09-02	Krodua Roman Catholic Primary	U-AB-KR-049	10	Female	No	Negative	Negative
2013-10-01	Okuntu Local Authority Primary	U-AB-KU-004	10	Female	No	Negative	Negative
2013-09-30	Adotim Vision International School	U-AB-AD-VIS-006	10	Female	Yes	Negative	Negative
2013-10-02	Takorase Local Authority Primary	U-AB-TA-054	10	Male	Yes	Negative	Negative
2013-10-02	Krodua Roman Catholic Primary	U-AB-KR023	10	Male	Yes	Negative	Negative
2013-09-30	Adotim Vision International School	U-AB-AD-VIS-012	10	Female	No	Negative	Negative
2013-10-02	Takorase Local Authority Primary	U-AB-TA-068	10	Male	No	Positive	Positive
2013-10-01	Abamkrom Methodist Primary	U-AB-AB-ME-046	10	Female	No	Negative	Negative
2013-09-30	Adotim Vision International School	U-AB-AD-VIS-034	10	Female	No	Negative	Negative
2013-10-02	Breman Anglican Primary	U-AB-BR-AN-056	10	Male	Yes	Positive	Negative
2013-10-02	Breman Anglican Primary	U-AB-BR-AN-090	10	Male	No	Negative	Negative
2013-09-30	Adotim Vision International School	U-AB-AD-VIS-094	10	Female	No	Negative	Negative
2013-09-02	Krodua Roman Catholic Primary	U-AB-KR-059	10	Male	No	Positive	Negative
2013-10-01	Abamkrom Methodist Primary	U-AB-AB-ME-005	10	Female	No	Negative	Negative
2013-10-01	Abamkrom Methodist Primary	U-AB-AB-ME-042	10	Female	No	Negative	Negative
2013-09-30	Essaso Amanfrom Presby Primary	U-AB-ES-075	10	Male	No	Negative	Negative
2013-09-26	Abamkrom Islamic Primary/ Junior High School	UWA-AB-NU-079	10	Female	No	Negative	Negative
2013-10-02	Breman Anglican Primary	U-AB-BR-AN-020	10	Male	No	Negative	Negative
2013-10-01	Abamkrom Methodist Primary	U-AB-AB-ME-091	10	Female	No	Negative	Negative
2013-09-02	Krodua Roman Catholic Primary	U-AB-KR-082	10	Female	No	Negative	Negative
2013-09-27	Obinimda Local Authority Primary	U-AB-OB-092	10	Male	Yes	Negative	Negative
2013-09-30	Essaso Amanfrom Presby Primary	U-AB-ES-094	10	Female	No	Negative	Negative
2013-10-01	Nyanoa Methodist Primary	U-AB-NY-ME-099	10	Female	Yes	Negative	Negative
2013-09-30	Essaso Amanfrom Presby Primary	U-AB-ES-097	10	Female	No	Negative	Negative
2013-10-01	Abamkrom Methodist Primary	U-AB-AB-ME-073	10	Male	Yes	Negative	Negative
2013-09-27	Obinimda Local Authority Primary	U-AB-OB-093	10	Female	Yes	Negative	Negative
2013-10-01	Nyanoa Methodist Primary	U-AB-NY-ME-013	10	Male	Yes	Positive	Negative
2013-09-30	Adotim Vision International School	U-AB-AD-VIS-031	10	Male	No	Negative	Negative
2013-10-02	Breman Anglican Primary	U-AB-BR-AN-063	10	Male	Yes	Positive	Negative
2013-10-02	Takorase Local Authority Primary	U-AB-TA-058	10	Female	Yes	Positive	Negative
2013-10-01	Nyanoa Methodist Primary	U-AB-NY-ME-030	10	Female	No	Negative	Negative
2013-10-01	Abamkrom Methodist Primary	U-AB-AB-ME-010	10	Female	No	Negative	Negative
2013-10-01	Abamkrom Methodist Primary	U-AB-AB-ME-025	10	Female	Yes	Positive	Negative
2013-10-01	Nyanoa Methodist Primary	U-AB-NY-ME-017	10	Male	No	Negative	Negative
2013-09-27	Obinimda Local Authority Primary	U-AB-OB-007	10	Male	Yes	Positive	Positive
2013-10-02	Breman Anglican Primary	U-AB-BR-AN-026	10	Female	No	Negative	Negative
2013-10-01	Okuntu Local Authority Primary	U-AB-KU-060	10	Female	No	Negative	Negative
2013-10-02	Takorase Local Authority Primary	U-AB-TA-064	10	Male	No	Negative	Negative
2013-09-27	Obinimda Local Authority Primary	U-AB-OB-073	10	Female	Yes	Negative	Negative
2013-10-02	Breman Anglican Primary	U-AB-BR-AN-030	10	Male	No	Positive	Positive
2013-10-01	Nyanoa Methodist Primary	U-AB-NY-ME-011	10	Male	No	Positive	Negative
2013-09-27	Obinimda Local Authority Primary	U-AB-OB-096	10	Female	Yes	Positive	Negative
2013-09-26	Abamkrom Islamic Primary/ Junior High School	UWA-AB-ABA-NU003	10	Female	No	Negative	Negative
2013-10-01	Okuntu Local Authority Primary	U-AB-KU-081	10	Female	No	Negative	Negative
2013-10-02	Takorase Local Authority Primary	U-AB-TA-044	10	Male	Yes	Positive	Positive
2013-10-01	Okuntu Local Authority Primary	U-AB-KU-001	10	Female	No	Positive	Positive
2013-09-26	Abamkrom Islamic Primary/ Junior High School	UWA-AB-ABA-NU063	10	Male	Yes	Negative	Negative
2013-10-01	Nyanoa Methodist Primary	U-AB-NY-ME-009	10	Male	No	Negative	Negative
2013-10-01	Okuntu Local Authority Primary	U-AB-KU-097	10	Male	No	Positive	Positive
2013-10-02	Krodua Roman Catholic Primary	U-AB-KR-045	10	Female	No	Negative	Negative
2013-09-27	Obinimda Local Authority Primary	U-AB-OB-010	10	Male	No	Negative	Negative
2013-10-01	Okuntu Local Authority Primary	U-AB-KU-073	10	Male	No	Negative	Negative
2013-10-01	Nyanoa Methodist Primary	U-AB-NY-ME-025	10	Male	No	Negative	Negative
2013-10-01	Okuntu Local Authority Primary	U-AB-KU-046	10	Male	Yes	Negative	Negative
2013-10-02	Krodua Roman Catholic Primary	U-AB-KR-042	10	Female	No	Negative	Negative
2013-10-02	Breman Anglican Primary	U-AB-BR-AN-021	10	Male	Yes	Negative	Negative
2013-10-01	Okuntu Local Authority Primary	U-AB-KU-87	10	Male	No	Positive	Negative
2013-10-02	Breman Anglican Primary	U-AB-BR-AN-055	10	Female	No	Positive	Negative
2013-09-27	Obinimda Local Authority Primary	U-AB-OBO-47	10	Female	No	Negative	Negative
2013-10-01	Abamkrom Methodist Primary	U-AB-AB-ME-048	10	Female	No	Negative	Negative
2013-10-02	Breman Anglican Primary	U-AB-BR-AN-073	10	Male	Yes	Positive	Positive
2013-10-01	Nyanoa Methodist Primary	U-AB-NY-ME-085	10	Male	No	Negative	Negative
2013-09-30	Adotim Vision International School	U-AB-AD-VIS-010	10	Female	Yes	Negative	Negative
2013-09-27	Obinimda Local Authority Primary	U-AB-OB-098	10	Female	No	Negative	Negative
2013-09-30	Adotim Vision International School	U-AB-AD-VIS-063	10	Male	Yes	Negative	Negative
2013-10-02	Breman Anglican Primary	U-AB-BR-AN-080	10	Male	No	Negative	Negative
2013-10-02	Breman Anglican Primary	U-AB-BR-AN-059	10	Male	No	Negative	Negative
2013-10-02	Takorase Local Authority Primary	U-AB-TA-017	10	Female	No	Negative	Negative
2013-09-30	Essaso Amanfrom Presby Primary	U-AB-ES-057	10	Male	No	Negative	Negative
2013-09-30	Adotim Vision International School	U-AB-AD-VIS-003	10	Male	Yes	Positive	Negative
2013-10-01	Nyanoa Methodist Primary	U-AB-NY-ME-098	10	Female	Yes	Negative	Negative
2013-09-02	Krodua Roman Catholic Primary	U-AB-KR-091	10	Female	No	Negative	Negative
2013-09-27	Obinimda Local Authority Primary	U-AB-OB-090	10	Male	Yes	Positive	Positive
2013-10-02	Breman Anglican Primary	U-AB-BR-AB-008	10	Male	No	Negative	Negative
2013-09-02	Krodua Roman Catholic Primary	U-AB-KR-093	10	Male	Yes	Negative	Negative
2013-10-01	Abamkrom Methodist Primary	U-AB-AB-ME-041	10	Male	No	Negative	Negative
2013-10-01	Okuntu Local Authority Primary	U-AB-KU-044	10	Male	No	Negative	Negative
2013-10-01	Okuntu Local Authority Primary	U-AB-KU-035	10	Male	Yes	Positive	Negative
2013-09-02	Krodua Roman Catholic Primary	U-AB-KR-098	10	Male	No	Negative	Negative
2013-10-02	Breman Anglican Primary	U-AB-BR-AN-001	10	Female	No	Negative	Negative
2013-09-30	Essaso Amanfrom Presby Primary	U-AB-ES-089	10	Male	No	Negative	Negative
2013-10-02	Breman Anglican Primary	U-AB-BR-AN-013	10	Female	No	Negative	Negative
2013-10-02	Takorase Local Authority Primary	U-AB-TA-036	10	Female	No	Positive	Negative
2013-10-02	Krodua Roman Catholic Primary	U-AB-KR025	10	Female	No	Negative	Negative
2013-09-30	Adotim Vision International School	U-AB-AD-VIS-011	10	Male	Yes	Positive	Negative
2013-10-02	Breman Anglican Primary	U-AB-BR-AN-023	10	Male	No	Positive	Positive
2013-10-01	Okuntu Local Authority Primary	U-AB-KU-002	11	Male	No	Positive	Negative
2013-10-01	Abamkrom Methodist Primary	U-AB-AB-ME-075	11	Male	No	Negative	Negative
2013-10-01	Abamkrom Methodist Primary	U-AB-AB-ME-081	11	Male	No	Negative	Negative
2013-10-02	Breman Anglican Primary	U-AB-BR-AN-034	11	Female	No	Negative	Negative
2013-10-01	Nyanoa Methodist Primary	U-AB-NY-ME-021	11	Female	Yes	Positive	Positive
2013-10-01	Abamkrom Methodist Primary	U-AB-AB-ME-052	11	Male	No	Positive	Negative
2013-10-02	Breman Anglican Primary	U-AB-BR-AN-070	11	Male	Yes	Positive	Positive
2013-09-26	Abamkrom Islamic Primary/ Junior High School	UWA-AB-NU-070	11	Male	Yes	Positive	Negative
2013-10-01	Nyanoa Methodist Primary	U-AB-NY-ME-003	11	Female	No	Positive	Negative
2013-09-30	Essaso Amanfrom Presby Primary	U-AB-ES-085	11	Male	Yes	Negative	Negative
2013-10-01	Nyanoa Methodist Primary	U-AB-NY-ME-091	11	Male	No	Negative	Negative
2013-10-02	Takorase Local Authority Primary	U-AB-TA-022	11	Female	No	Negative	Negative
2013-09-02	Krodua Roman Catholic Primary	U-AB-KR-061	11	Male	Yes	Positive	Negative
2013-10-01	Abamkrom Methodist Primary	U-AB-AB-ME-069	11	Female	Yes	Negative	Negative
2013-09-27	Obinimda Local Authority Primary	U-AB-OB-004	11	Male	Yes	Negative	Negative
2013-09-30	Essaso Amanfrom Presby Primary	U-AB-ES-083	11	Male	Yes	Positive	Positive
2013-09-02	Krodua Roman Catholic Primary	U-AB-KR-057	11	Male	No	Negative	Negative
2013-10-01	Nyanoa Methodist Primary	U-AB-NY-ME-008	11	Male	No	Negative	Negative
2013-09-27	Obinimda Local Authority Primary	U-AB-OB-037	11	Male	Yes	Positive	Negative
2013-10-01	Nyanoa Methodist Primary	U-AB-NY-ME-046	11	Male	Yes	Positive	Negative
2013-09-30	Adotim Vision International School	U-AB-AD-VIS-029	11	Female	Yes	Negative	Negative
2013-09-02	Krodua Roman Catholic Primary	U-AB-KR-062	11	Male	No	Positive	Positive
2013-10-01	Abamkrom Methodist Primary	U-AB-AB-ME-053	11	Male	Yes	Positive	Positive
2013-10-01	Abamkrom Methodist Primary	U-AB-AB-ME-088	11	Male	No	Negative	Negative
2013-09-02	Krodua Roman Catholic Primary	U-AB-KR-055	11	Male	No	Negative	Negative
2013-10-02	Krodua Roman Catholic Primary	U-AB-KR012	11	Male	Yes	Negative	Negative
2013-09-26	Abamkrom Islamic Primary/ Junior High School	UWA-AB-ABA-NU041	11	Male	No	Negative	Negative
2013-09-27	Obinimda Local Authority Primary	U-AB-OB-068	11	Male	Yes	Positive	Negative
2013-10-01	Abamkrom Methodist Primary	U-AB-AB-ME-045	11	Female	Yes	Positive	Negative
2013-10-02	Breman Anglican Primary	U-AB-BR-AN-007	11	Male	No	Negative	Negative
2013-09-26	Abamkrom Islamic Primary/ Junior High School	UWA-AB-ABA-NU061	11	Male	No	Negative	Negative
2013-10-02	Krodua Roman Catholic Primary	U-AB-KRO12	11	Female	No	Negative	Negative
2013-10-01	Nyanoa Methodist Primary	U-AB-NY-ME-033	11	Female	Yes	Negative	Negative
2013-09-30	Essaso Amanfrom Presby Primary	U-AB-ES-071	11	Female	Yes	Negative	Negative
2013-10-01	Okuntu Local Authority Primary	U-AB-KU-077	11	Male	No	Negative	Negative
2013-09-30	Adotim Vision International School	U-AB-AD-VIS-081	11	Male	No	Positive	Negative
2013-10-01	Okuntu Local Authority Primary	U-AB-KU-79	11	Male	No	Positive	Negative
2013-09-27	Obinimda Local Authority Primary	U-AB-OB-071	11	Female	No	Negative	Negative
2013-10-02	Krodua Roman Catholic Primary	U-AB-KR-047	11	Male	Yes	Positive	Positive
2013-10-01	Nyanoa Methodist Primary	U-AB-NY-ME-001	11	Female	No	Positive	Negative
2013-10-02	Takorase Local Authority Primary	U-AB-TA-081	11	Male	Yes	Negative	Negative
2013-10-02	Takorase Local Authority Primary	U-AB-TA-042	11	Female	No	Negative	Negative
2013-10-01	Okuntu Local Authority Primary	U-AB-KU-100	11	Male	Yes	Negative	Negative
2013-09-30	Adotim Vision International School	U-AB-AD-VIS-036	11	Female	No	Positive	Positive
2013-09-26	Abamkrom Islamic Primary/ Junior High School	UWA-AB-ABA-NU26	11	Female	No	Negative	Negative
2013-10-02	Breman Anglican Primary	U-AB-BR-AN-028	11	Female	Yes	Negative	Negative
2013-10-01	Okuntu Local Authority Primary	U-AB-KU-082	11	Male	Yes	Negative	Negative
2013-09-30	Essaso Amanfrom Presby Primary	U-AB-ES-009	11	Male	No	Negative	Negative
2013-10-01	Nyanoa Methodist Primary	U-AB-NY-ME-031	11	Male	Yes	Negative	Negative
2013-10-02	Breman Anglican Primary	U-AB-BR-AN-074	11	Female	Yes	Positive	Negative
2013-09-27	Obinimda Local Authority Primary	U-AB-OB-009	11	Male	No	Negative	Negative
2013-10-01	Okuntu Local Authority Primary	U-AB-KU-014	11	Female	No	Positive	Negative
2013-10-01	Nyanoa Methodist Primary	U-AB-NY-ME-056	11	Male	Yes	Positive	Negative
2013-09-02	Krodua Roman Catholic Primary	U-AB-KR-072	11	Male	No	Negative	Negative
	Abamkrom Methodist Primary	U-AB-AB-ME-100	11	Male	No	Positive	Negative
2013-09-27	Obinimda Local Authority Primary	U-AB-OB-016	11	Female	No	Negative	Negative
2013-10-02	Takorase Local Authority Primary	U-AB-TA-082	11	Female	Yes	Negative	Negative
2013-10-01	Nyanoa Methodist Primary	U-AB-NY-ME-042	11	Male	No	Negative	Negative
2013-09-30	Essaso Amanfrom Presby Primary	U-AB-ES-002	11	Male	No	Positive	Negative
2013-10-02	Takorase Local Authority Primary	U-AB-TA-047	11	Female	Yes	Negative	Negative
2013-10-01	Abamkrom Methodist Primary	U-AB-AB-ME-090	11	Female	No	Positive	Negative
2013-10-02	Krodua Roman Catholic Primary	U-AB-KR-041	11	Male	No	Negative	Negative
2013-09-30	Adotim Vision International School	U-AB-AD-VIS-044	11	Female	No	Negative	Negative
2013-09-27	Obinimda Local Authority Primary	U-AB-OB-081	11	Male	Yes	Negative	Negative
2013-09-27	Obinimda Local Authority Primary	U-AB-OB-008	11	Male	No	Positive	Negative
2013-09-30	Adotim Vision International School	U-AB-AD-VIS-039	11	Male	No	Negative	Negative
2013-10-01	Abamkrom Methodist Primary	U-AB-AB-ME-060	11	Male	Yes	Negative	Negative
2013-10-01	Nyanoa Methodist Primary	U-AB-NY-ME-043	11	Male	No	Negative	Negative
2013-10-01	Nyanoa Methodist Primary	U-AB-NY-ME-063	11	Female	No	Negative	Negative
2013-09-26	Abamkrom Islamic Primary/ Junior High School	UWA-AB-NU-087	11	Female	Yes	Negative	Negative
2013-09-02	Krodua Roman Catholic Primary	U-AB-KR-076	11	Female	No	Positive	Negative
2013-10-02	Breman Anglican Primary	U-AB-BR-AN-044	11	Female	No	Negative	Negative
2013-10-02	Breman Anglican Primary	U-AB-BR-AN-067	11	Male	No	Negative	Negative
2013-09-02	Krodua Roman Catholic Primary	U-AB-KR-054	11	Female	Yes	Negative	Negative
2013-10-01	Abamkrom Methodist Primary	U-AB-AB-ME-089	11	Female	No	Positive	Negative
2013-09-26	Abamkrom Islamic Primary/ Junior High School	UWA-AB-ABA-NU048	11	Female	No	Negative	Negative
2013-10-01	Nyanoa Methodist Primary	U-AB-NY-ME-016	11	Female	Yes	Negative	Negative
2013-09-02	Krodua Roman Catholic Primary	U-AB-KR-051	11	Male	No	Positive	Positive
2013-10-02	Takorase Local Authority Primary	U-AB-TA-041	11	Female	No	Negative	Negative
2013-10-02	Takorase Local Authority Primary	U-AB-TA-033	11	Male	No	Positive	Positive
2013-09-30	Essaso Amanfrom Presby Primary	U-AB-ES-082	11	Female	No	Positive	Negative
2013-10-01	Abamkrom Methodist Primary	U-AB-AB-ME-061	11	Male	Yes	Negative	Negative
2013-09-26	Abamkrom Islamic Primary/ Junior High School	UWA-AB-NU-071	11	Female	No	Negative	Negative
2013-09-30	Adotim Vision International School	U-AB-AD-VIS-067	11	Male	No	Negative	Negative
2013-10-01	Okuntu Local Authority Primary	U-AB-KU-071	11	Male	Yes	Negative	Negative
2013-10-02	Breman Anglican Primary	U-AB-BR-AN-045	11	Female	No	Negative	Negative
2013-10-02	Krodua Roman Catholic Primary	U-AB-KR022	11	Male	Yes	Negative	Negative
2013-10-02	Breman Anglican Primary	U-AB-BR-AN-069	11	Male	Yes	Positive	Negative
2013-10-01	Abamkrom Methodist Primary	U-AB-AB-ME-066	11	Female	No	Negative	Negative
2013-10-02	Krodua Roman Catholic Primary	U-AB-KR013	11	Female	No	Negative	Negative
2013-09-27	Obinimda Local Authority Primary	U-AB-OB-020	11	Female	No	Negative	Negative
2013-10-01	Okuntu Local Authority Primary	U-AB-KU-072	11	Male	No	Negative	Negative
2013-09-02	Krodua Roman Catholic Primary	U-AB-KR-079	11	Female	Yes	Negative	Negative
2013-10-01	Abamkrom Methodist Primary	U-AB-AB-ME-050	11	Male	No	Negative	Negative
2013-10-02	Breman Anglican Primary	U-AB-BR-AN-100	11	Male	Yes	Positive	Positive
2013-10-01	Abamkrom Methodist Primary	U-AB-AB-ME-096	11	Male	Yes	Negative	Negative
2013-10-02	Breman Anglican Primary	U-AB-BR-AN-065	11	Female	No	Negative	Negative
2013-10-02	Takorase Local Authority Primary	U-AB-TA-095	11	Male	No	Negative	Negative
2013-09-30	Essaso Amanfrom Presby Primary	U-AB-ES-004	11	Male	Yes	Positive	Negative
2013-10-01	Nyanoa Methodist Primary	U-AB-NY-ME-037	11	Female	No	Positive	Negative
2013-09-27	Obinimda Local Authority Primary	U-AB-OB-017	11	Female	No	Positive	Negative
2013-10-01	Nyanoa Methodist Primary	U-AB-NY-ME-026	11	Male	Yes	Negative	Negative
2013-09-27	Obinimda Local Authority Primary	U-AB-OB-012	11	Male	Yes	Positive	Positive
2013-10-02	Takorase Local Authority Primary	U-AB-TA-035	11	Male	Yes	Negative	Negative
2013-10-01	Nyanoa Methodist Primary	U-AB-NY-ME-059	11	Female	No	Negative	Negative
2013-10-01	Nyanoa Methodist Primary	U-AB-NY-ME-057	11	Male	Yes	Positive	Negative
2013-10-02	Breman Anglican Primary	U-AB-BR-AN-004	11	Male	Yes	Negative	Negative
2013-10-02	Krodua Roman Catholic Primary	U-AB-KR020	11	Female	Yes	Negative	Negative
2013-10-02	Breman Anglican Primary	U-AB-BR-AN-006	11	Male	Yes	Negative	Negative
2013-10-02	Breman Anglican Primary	U-AB-BR-AN-091	11	Male	No	Positive	Positive
2013-09-30	Essaso Amanfrom Presby Primary	U-AB-ES-017	11	Male	No	Negative	Negative
2013-10-02	Takorase Local Authority Primary	U-AB-TA-078	11	Male	Yes	Positive	Positive
2013-09-27	Obinimda Local Authority Primary	U-AB-OB-074	11	Female	No	Positive	Negative
2013-10-01	Nyanoa Methodist Primary	U-AB-NY-ME-086	11	Female	No	Negative	Negative
2013-09-27	Obinimda Local Authority Primary	U-AB-OB-054	11	Female	No	Positive	Negative
2013-09-30	Essaso Amanfrom Presby Primary	U-AB-ES-088	11	Male	No	Negative	Negative
2013-10-02	Takorase Local Authority Primary	U-AB-TA-011	11	Male	Yes	Negative	Negative
2013-09-27	Obinimda Local Authority Primary	U-AB-OB-035	12	Male	No	Negative	Negative
2013-10-02	Takorase Local Authority Primary	U-AB-TA-020	12	Female	No	Negative	Negative
2013-10-02	Takorase Local Authority Primary	U-AB-TA-008	12	Male	No	Negative	Negative
2013-09-30	Adotim Vision International School	U-AB-AD-VIS-071	12	Male	Yes	Positive	Negative
2013-09-30	Essaso Amanfrom Presby Primary	U-AB-ES-096	12	Male	No	Negative	Negative
2013-09-02	Krodua Roman Catholic Primary	U-AB-KR-097	12	Female	Yes	Negative	Negative
2013-10-01	Nyanoa Methodist Primary	U-AB-NY-ME-051	12	Male	No	Negative	Negative
2013-09-30	Essaso Amanfrom Presby Primary	U-AB-ES-012	12	Male	Yes	Negative	Negative
2013-10-02	Breman Anglican Primary	U-AB-BR-AN-093	12	Female	No	Positive	Negative
2013-10-01	Nyanoa Methodist Primary	U-AB-NY-ME-035	12	Female	No	Positive	Negative
2013-09-27	Obinimda Local Authority Primary	U-AB-OB-025	12	Male	No	Positive	Positive
2013-09-30	Essaso Amanfrom Presby Primary	U-AB-ES-091	12	Male	No	Negative	Negative
2013-10-01	Abamkrom Methodist Primary	U-AB-AB-ME-059	12	Male	No	Positive	Positive
2013-10-01	Nyanoa Methodist Primary	U-AB-NY-ME-093	12	Male	Yes	Negative	Negative
2013-10-02	Takorase Local Authority Primary	U-AB-TA-039	12	Female	No	Positive	Negative
2013-10-02	Takorase Local Authority Primary	U-AB-TA-065	12	Male	Yes	Negative	Negative
2013-09-30	Adotim Vision International School	U-AB-AD-VIS-013	12	Male	Yes	Negative	Negative
2013-10-02	Takorase Local Authority Primary	U-AB-TA-001	12	Male	Yes	Positive	Negative
2013-10-01	Nyanoa Methodist Primary	U-AB-NY-ME-014	12	Female	No	Negative	Negative
2013-09-30	Essaso Amanfrom Presby Primary	U-AB-ES-023	12	Male	No	Negative	Negative
2013-10-02	Takorase Local Authority Primary	U-AB-TA-004	12	Male	No	Negative	Negative
2013-09-30	Adotim Vision International School	U-AB-AD-VIS-100	12	Male	Yes	Negative	Negative
2013-10-01	Abamkrom Methodist Primary	U-AB-AB-ME-024	12	Male	No	Negative	Negative
2013-10-01	Abamkrom Methodist Primary	U-AB-AB-ME-085	12	Female	No	Positive	Positive
2013-10-01	Okuntu Local Authority Primary	U-AB-KU-090	12	Female	No	Negative	Negative
2013-10-01	Nyanoa Methodist Primary	U-AB-NY-ME-061	12	Female	Yes	Negative	Negative
2013-10-01	Okuntu Local Authority Primary	U-AB-KU-089	12	Female	No	Positive	Negative
2013-10-02	Takorase Local Authority Primary	U-AB-TA-016	12	Female	No	Negative	Negative
2013-10-01	Okuntu Local Authority Primary	U-AB-KU-096	12	Female	No	Positive	Negative
2013-10-02	Takorase Local Authority Primary	U-AB-TA-019	12	Female	No	Negative	Negative
2013-09-27	Obinimda Local Authority Primary	U-AB-OB-046	12	Female	Yes	Negative	Negative
2013-09-27	Obinimda Local Authority Primary	U-AB-OB-080	12	Male	No	Negative	Negative
2013-09-27	Obinimda Local Authority Primary	U-AB-OB-021	12	Male	Yes	Positive	Positive
2013-09-27	Obinimda Local Authority Primary	U-AB-OB-018	12	Female	No	Negative	Negative
2013-10-02	Krodua Roman Catholic Primary	U-AB-KR004	12	Female	No	Negative	Negative
2013-10-02	Takorase Local Authority Primary	U-AB-TA-010	12	Male	Yes	Positive	Negative
2013-10-01	Abamkrom Methodist Primary	U-AB-AB-ME-077	12	Male	Yes	Negative	Negative
2013-10-01	Nyanoa Methodist Primary	U-AB-NY-ME-058	12	Female	Yes	Positive	Negative
2013-10-30	Krodua Roman Catholic Primary	U-AB-KR-027	12	Male	No	Negative	Negative
2013-09-02	Krodua Roman Catholic Primary	U-AB-KR-083	12	Male	No	Negative	Negative
2013-09-30	Essaso Amanfrom Presby Primary	U-AB-ES-084	12	Male	Yes	Positive	Positive
2013-10-01	Nyanoa Methodist Primary	U-AB-NY-ME-100	12	Male	Yes	Positive	Negative
2013-10-01	Abamkrom Methodist Primary	U-AB-AB-ME-084	12	Male	Yes	Negative	Negative
2013-10-01	Okuntu Local Authority Primary	U-AB-KU-085	12	Female	No	Positive	Negative
2013-10-02	Krodua Roman Catholic Primary	U-AB-KR008	12	Female	No	Negative	Negative
2013-10-02	Breman Anglican Primary	U-AB-BR-AN-010	12	Male	Yes	Positive	Positive
2013-09-26	Abamkrom Islamic Primary/ Junior High School	UWA-AB-ABA-NU029	12	Female	No	Negative	Negative
2013-10-02	Breman Anglican Primary	U-AB-BR-AN-068	12	Female	Yes	Positive	Negative
2013-10-01	Nyanoa Methodist Primary	U-AB-NY-ME-049	12	Male	No	Positive	Positive
2013-09-30	Adotim Vision International School	U-AB-AD-VIS-035	12	Male	No	Negative	Negative
2013-10-02	Breman Anglican Primary	U-AB-BR-AN-011	12	Male	Yes	Positive	Positive
2013-10-02	Breman Anglican Primary	U-AB-BR-AN-060	12	Male	No	Positive	Positive
2013-10-02	Breman Anglican Primary	U-AB-BR-AN-036	12	Male	Yes	Positive	Positive
2013-10-01	Nyanoa Methodist Primary	U-AB-NY-ME-041	12	Male	No	Positive	Negative
2013-09-30	Essaso Amanfrom Presby Primary	U-AB-ES-087	12	Male	No	Negative	Negative
2013-10-01	Nyanoa Methodist Primary	U-AB-NY-ME-002	12	Female	No	Negative	Negative
2013-10-02	Breman Anglican Primary	U-AB-BR-AN-014	12	Male	Yes	Positive	Negative
2013-10-01	Nyanoa Methodist Primary	U-AB-NY-ME-084	12	Male	No	Negative	Negative
2013-10-01	Okuntu Local Authority Primary	U-AB-KU-076	12	Male	No	Positive	Negative
2013-09-30	Adotim Vision International School	U-AB-AD-VIS-037	12	Male	No	Negative	Negative
2013-09-02	Krodua Roman Catholic Primary	U-AB-KR-058	12	Female	No	Positive	Negative
2013-10-01	Nyanoa Methodist Primary	U-AB-NY-ME-007	12	Male	No	Positive	Negative
2013-09-27	Obinimda Local Authority Primary	U-AB-OB-011	12	Male	No	Positive	Negative
2013-09-27	Obinimda Local Authority Primary	U-AB-OB-056	12	Female	No	Negative	Negative
2013-09-30	Adotim Vision International School	U-AB-AD-VIS-066	12	Male	Yes	Negative	Negative
2013-10-01	Okuntu Local Authority Primary	U-AB-KU-043	12	Male	Yes	Positive	Positive
2013-10-01	Nyanoa Methodist Primary	U-AB-NY-ME-038	12	Female	No	Negative	Negative
2013-09-26	Abamkrom Islamic Primary/ Junior High School	UWA-AB-ABA-NU065	12	Male	No	Negative	Negative
2013-10-01	Okuntu Local Authority Primary	U-AB-KU-099	12	Female	Yes	Positive	Positive
2013-09-27	Obinimda Local Authority Primary	U-AB-OB-040	12	Female	No	Positive	Negative
2013-10-01	Okuntu Local Authority Primary	U-AB-KU-091	12	Female	No	Negative	Negative
2013-10-01	Nyanoa Methodist Primary	U-AB-NY-ME-036	12	Female	No	Negative	Negative
2013-10-01	Okuntu Local Authority Primary	U-AB-KU-078	12	Male	No	Positive	Negative
2013-10-02	Krodua Roman Catholic Primary	U-AB-KR-048	12	Male	Yes	Positive	Positive
2013-10-01	Nyanoa Methodist Primary	U-AB-NY-ME-053	12	Male	No	Negative	Negative
2013-10-01	Okuntu Local Authority Primary	U-AB-KU-070	12	Male	Yes	Negative	Negative
2013-09-30	Essaso Amanfrom Presby Primary	U-AB-ES-081	12	Female	No	Negative	Negative
2013-09-26	Abamkrom Islamic Primary/ Junior High School	UWA-AB-NU-078	12	Female	No	Negative	Negative
2013-10-01	Abamkrom Methodist Primary	U-AB-AB-ME-051	12	Male	No	Negative	Positive
2013-09-26	Abamkrom Islamic Primary/ Junior High School	UWA-AB-ABA-NU032	12	Female	No	Negative	Negative
2013-09-27	Obinimda Local Authority Primary	U-AB-OB-052	12	Female	No	Negative	Negative
2013-10-02	Takorase Local Authority Primary	U-AB-TA-079	12	Male	No	Negative	Negative
2013-09-30	Essaso Amanfrom Presby Primary	U-AB-ES-100	12	Female	No	Negative	Negative
2013-09-26	Abamkrom Islamic Primary/ Junior High School	UWA-AB-ABA-NU012	12	Female	No	Negative	Negative
2013-09-27	Obinimda Local Authority Primary	U-AB-OB-076	12	Male	Yes	Positive	Positive
2013-10-02	Breman Anglican Primary	U-AB-BR-AN-083	12	Female	Yes	Positive	Negative
2013-09-30	Adotim Vision International School	U-AB-AD-VIS-037	12	Male	No	Negative	Negative
2013-09-02	Krodua Roman Catholic Primary	U-AB-KR-050	12	Male	No	Positive	Positive
2013-09-30	Adotim Vision International School	U-AB-AD-VIS-020	12	Female	Yes	Positive	Positive
2013-10-01	Abamkrom Methodist Primary	U-AB-AB-ME-083	12	Male	Yes	Negative	Negative
2013-09-27	Obinimda Local Authority Primary	U-AB-OB-053	12	Female	No	Positive	Positive
2013-09-02	Krodua Roman Catholic Primary	U-AB-KR-078	12	Female	No	Positive	Positive
2013-09-30	Essaso Amanfrom Presby Primary	U-AB-ES-008	12	Male	Yes	Positive	Positive
2013-10-01	Okuntu Local Authority Primary	U-AB-KU-098	12	Female	Yes	Positive	Positive
2013-10-01	Abamkrom Methodist Primary	U-AB-AB-ME-054	12	Male	No	Positive	Negative
2013-09-27	Obinimda Local Authority Primary	U-AB-OB-003	12	Male	Yes	Positive	Positive
2013-10-01	Nyanoa Methodist Primary	U-AB-NY-ME-029	12	Female	Yes	Negative	Negative
2013-10-02	Krodua Roman Catholic Primary	U-AB-KR-031	12	Male	No	Positive	Negative
2013-10-02	Takorase Local Authority Primary	U-AB-TA-074	12	Male	No	Negative	Negative
2013-10-01	Nyanoa Methodist Primary	U-AB-NY-ME-034	12	Female	No	Negative	Negative
2013-10-02	Krodua Roman Catholic Primary	U-AB-KR005	12	Male	Yes	Negative	Negative
2013-10-02	Krodua Roman Catholic Primary	U-AB-KR011	12	Male	Yes	Negative	Negative
2013-09-27	Obinimda Local Authority Primary	U-AB-OB-024	12	Male	No	Negative	Negative
2013-09-26	Abamkrom Islamic Primary/ Junior High School	UWA-AB-NU-094	12	Female	Yes	Negative	Negative
2013-10-02	Takorase Local Authority Primary	U-AB-TA-092	12	Female	No	Negative	Negative
2013-09-27	Obinimda Local Authority Primary	U-AB-OB-002	12	Male	No	Positive	Negative
2013-09-02	Krodua Roman Catholic Primary	U-AB-KR-069	13	Male	Yes	Positive	Negative
2013-10-01	Okuntu Local Authority Primary	U-AB-KU-095	13	Female	Yes	Negative	Negative
2013-10-01	Okuntu Local Authority Primary	U-AB-KU-065	13	Male	No	Negative	Negative
2013-09-27	Obinimda Local Authority Primary	U-AB-OB-043	13	Female	No	Negative	Negative
2013-09-26	Abamkrom Islamic Primary/ Junior High School	UWA-AB-NU-98	13	Female	No	Negative	Negative
2013-10-01	Nyanoa Methodist Primary	U-AB-NY-ME-064	13	Female	No	Positive	Negative
2013-10-02	Breman Anglican Primary	U-AB-BR-AN-005	13	Male	Yes	Positive	Negative
2013-09-26	Abamkrom Islamic Primary/ Junior High School	UWA-AB-ABA-NU038	13	Male	No	Negative	Negative
2013-09-02	Krodua Roman Catholic Primary	U-AB-KR-084	13	Female	Yes	Negative	Negative
2013-10-01	Okuntu Local Authority Primary	U-AB-KU-021	13	Male	No	Positive	Positive
2013-10-02	Breman Anglican Primary	U-AB-BR-AN-022	13	Female	Yes	Positive	Negative
2013-10-01	Nyanoa Methodist Primary	U-AB-NY-ME-050	13	Male	No	Positive	Negative
2013-09-26	Abamkrom Islamic Primary/ Junior High School	UWA-AB-NU-076	13	Male	Yes	Negative	Negative
2013-10-01	Okuntu Local Authority Primary	U-AB-KU-093	13	Female	No	Negative	Negative
2013-10-02	Breman Anglican Primary	U-AB-BR-AN-019	13	Female	Yes	Positive	Positive
2013-09-27	Obinimda Local Authority Primary	U-AB-OB-050	13	Male	No	Positive	Positive
2013-09-30	Adotim Vision International School	U-AB-AD-VIS-006	13	Male	No	Positive	Positive
2013-10-01	Okuntu Local Authority Primary	U-AB-KU-092	13	Female	Yes	Negative	Negative
2013-10-01	Abamkrom Methodist Primary	U-AB-AB-ME-093	13	Female	No	Positive	Negative
2013-10-01	Okuntu Local Authority Primary	U-AB-KU-054	13	Male	No	Negative	Negative
2013-10-01	Nyanoa Methodist Primary	U-AB-NY-ME-073	13	Male	No	Negative	Negative
2013-10-02	Krodua Roman Catholic Primary	U-AB-KR002	13	Female	No	Negative	Negative
2013-09-02	Krodua Roman Catholic Primary	U-AB-KR-056	13	Male	No	Positive	Negative
2013-10-01	Nyanoa Methodist Primary	U-AB-NY-ME-045	13	Male	No	Positive	Negative
2013-10-02	Krodua Roman Catholic Primary	U-AB-KR003	13	Female	No	Negative	Negative
2013-09-02	Krodua Roman Catholic Primary	U-AB-KR-071	13	Female	No	Negative	Negative
2013-10-01	Okuntu Local Authority Primary	U-AB-KU-045	13	Male	No	Negative	Negative
2013-10-01	Nyanoa Methodist Primary	U-AB-NY-ME-040	13	Female	No	Positive	Negative
2013-10-01	Nyanoa Methodist Primary	U-AB-NY-ME-015	13	Female	No	Positive	Negative
2013-10-02	Takorase Local Authority Primary	U-AB-TA-089	13	Male	No	Positive	Negative
2013-10-01	Nyanoa Methodist Primary	U-AB-NY-ME-070	13	Female	Yes	Positive	Negative
2013-10-02	Takorase Local Authority Primary	U-AB-TA-090	13	Female	No	Positive	Positive
2013-09-26	Abamkrom Islamic Primary/ Junior High School	UWA-AB-ABA-NU004	13	Female	No	Positive	Negative
2013-10-01	Abamkrom Methodist Primary	U-AB-AB-ME-087	13	Male	Yes	Positive	Negative
2013-10-02	Krodua Roman Catholic Primary	U-AB-KR-043	13	Female	Yes	Positive	Negative
2013-09-26	Abamkrom Islamic Primary/ Junior High School	UWA-AB-ABA-NU043	13	Female	No	Positive	Positive
2013-10-02	Breman Anglican Primary	U-AB-BR-AN-096	13	Female	No	Negative	Negative
2013-10-01	Nyanoa Methodist Primary	U-AB-NY-ME-012	13	Male	Yes	Positive	Negative
2013-09-26	Abamkrom Islamic Primary/ Junior High School	UWA-AB-ABA-NU002	13	Female	Yes	Negative	Negative
2013-10-01	Abamkrom Methodist Primary	U-AB-AB-ME-080	13	Male	No	Negative	Negative
2013-10-01	Okuntu Local Authority Primary	U-AB-KU-088	13	Female	No	Positive	Negative
2013-09-26	Abamkrom Islamic Primary/ Junior High School	UWA-AB-ABA-NUO13	13	Female	No	Positive	Negative
2013-10-02	Takorase Local Authority Primary	U-AB-TA-006	13	Male	No	Positive	Negative
2013-10-01	Okuntu Local Authority Primary	U-AB-KU-080	13	Male	No	Positive	Positive
2013-10-02	Krodua Roman Catholic Primary	U-AB-KR007	13	Female	No	Negative	Negative
2013-10-02	Takorase Local Authority Primary	U-AB-TA-024	13	Female	No	Negative	Negative
2013-09-26	Abamkrom Islamic Primary/ Junior High School	UWA-AB-ABA-NU066	13	Female	No	Positive	Negative
2013-09-30	Adotim Vision International School	U-AB-AD-VIS-072	13	Female	No	Positive	Negative
2013-09-27	Obinimda Local Authority Primary	U-AB-OB-077	13	Male	No	Positive	Negative
2013-09-30	Adotim Vision International School	U-AB-AD-VIS-016	13	Male	No	Positive	Negative
2013-10-02	Takorase Local Authority Primary	U-AB-TA-013	13	Female	No	Negative	Negative
2013-09-26	Abamkrom Islamic Primary/ Junior High School	UWA-AB-NU-069	13	Male	Yes	Negative	Negative
2013-10-02	Takorase Local Authority Primary	U-AB-TA-051	13	Male	No	Positive	Negative
2013-10-02	Takorase Local Authority Primary	U-AB-TA-002	13	Male	Yes	Positive	Positive
2013-10-02	Takorase Local Authority Primary	U-AB-TA-012	13	Female	No	Negative	Negative
2013-09-02	Krodua Roman Catholic Primary	U-AB-KR-089	13	Female	No	Negative	Negative
2013-10-02	Krodua Roman Catholic Primary	U-AB-KR006	13	Male	No	Negative	Negative
2013-09-02	Krodua Roman Catholic Primary	U-AB-KR-080	13	Female	No	Negative	Negative
2013-09-26	Abamkrom Islamic Primary/ Junior High School	UWA-AB-ABA-NU028	13	Male	No	Negative	Negative
2013-09-02	Krodua Roman Catholic Primary	U-AB-KR-087	13	Male	Yes	Negative	Negative
2013-09-27	Obinimda Local Authority Primary	U-AB-OB-006	13	Male	Yes	Negative	Negative
2013-09-26	Abamkrom Islamic Primary/ Junior High School	UWA-AB-NU-069	13	Male	Yes	Positive	Negative
2013-10-02	Breman Anglican Primary	U-AB-BR-AN-016	13	Male	Yes	Positive	Negative
2013-10-02	Takorase Local Authority Primary	U-AB-TA-052	13	Male	No	Negative	Negative
2013-10-02	Takorase Local Authority Primary	U-AB-TA-034	13	Male	Yes	Negative	Negative
2013-09-30	Essaso Amanfrom Presby Primary	U-AB-ES-077	13	Male	No	Negative	Negative
2013-10-01	Okuntu Local Authority Primary	U-AB-KU-064	13	Male	No	Negative	Negative
2013-09-02	Krodua Roman Catholic Primary	U-AB-KR-081	13	Female	No	Positive	Positive
2013-09-02	Krodua Roman Catholic Primary	U-AB-KR-077	13	Female	No	Negative	Negative
2013-10-01	Okuntu Local Authority Primary	U-AB-KU-086	13	Female	Yes	Negative	Negative
2013-09-26	Abamkrom Islamic Primary/ Junior High School	UWA-AB-UWA-NU-077	13	Female	Yes	Negative	Negative
2013-10-02	Takorase Local Authority Primary	U-AB-TA-007	13	Male	No	Negative	Negative
2013-10-01	Okuntu Local Authority Primary	U-AB-KU-020	13	Male	Yes	Negative	Negative
2013-10-01	Nyanoa Methodist Primary	U-AB-NY-ME-062	13	Female	No	Negative	Negative
2013-10-01	Okuntu Local Authority Primary	U-AB-KU-013	13	Female	No	Negative	Negative
2013-10-01	Nyanoa Methodist Primary	U-AB-NY-ME-078	13	Male	Yes	Negative	Negative
2013-10-01	Okuntu Local Authority Primary	U-AB-KU-062	13	Male	Yes	Positive	Negative
2013-10-01	Abamkrom Methodist Primary	U-AB-AB-ME-086	13	Female	No	Negative	Negative
2013-09-30	Essaso Amanfrom Presby Primary	U-AB-ES-020	13	Male	No	Negative	Negative
2013-09-02	Krodua Roman Catholic Primary	U-AB-KR-063	13	Male	Yes	Negative	Negative
2013-10-02	Krodua Roman Catholic Primary	U-AB-KR001	13	Female	No	Negative	Negative
2013-09-02	Krodua Roman Catholic Primary	U-AB-KR-092	13	Male	No	Negative	Negative
2013-10-01	Nyanoa Methodist Primary	U-AB-NY-ME-044	13	Male	No	Positive	Negative
2013-10-01	Okuntu Local Authority Primary	U-AB-KU-051	13	Male	No	Positive	Negative
2013-09-27	Obinimda Local Authority Primary	U-AB-OB-023	13	Male	No	Positive	Positive
2013-10-01	Nyanoa Methodist Primary	U-AB-NY-ME-055	13	Male	No	Positive	Negative
2013-10-01	Nyanoa Methodist Primary	U-AB-NY-ME-006	13	Male	No	Negative	Negative
2013-10-02	Breman Anglican Primary	U-AB-BR-AN-012	13	Female	No	Negative	Negative
2013-09-02	Krodua Roman Catholic Primary	U-AB-KR-065	13	Male	No	Negative	Negative
2013-10-01	Nyanoa Methodist Primary	U-AB-NY-ME-010	13	Male	No	Positive	Negative
2013-10-01	Okuntu Local Authority Primary	U-AB-KU-074	13	Male	Yes	Positive	Positive
2013-09-02	Krodua Roman Catholic Primary	U-AB-KR-070	14	Male	No	Positive	Negative
2013-09-26	Abamkrom Islamic Primary/ Junior High School	UWA-AB-NU-085	14	Female	No	Negative	Negative
2013-09-26	Abamkrom Islamic Primary/ Junior High School	UWA-AB-NU-097	14	Female	Yes	Negative	Negative
2013-10-01	Okuntu Local Authority Primary	U-AB-KU-005	14	Male	Yes	Positive	Negative
2013-10-01	Abamkrom Methodist Primary	U-AB-AB-ME-099	14	Male	No	Negative	Negative
2013-09-30	Adotim Vision International School	U-AB-AD-VIS-017	14	Male	Yes	Positive	Positive
2013-09-26	Abamkrom Islamic Primary/ Junior High School	UWA-AB-NU-083	14	Female	No	Positive	Negative
2013-10-02	Takorase Local Authority Primary	U-AB-TA-045	14	Male	No	Positive	Positive
2013-10-01	Okuntu Local Authority Primary	U-AB-KU-050	14	Male	No	Negative	Negative
2013-10-02	Takorase Local Authority Primary	U-AB-TA-066	14	Male	Yes	Positive	Negative
2013-10-02	Breman Anglican Primary	U-AB-BR-AN-042	14	Male	Yes	Negative	Negative
2013-10-27	Takorase Local Authority Primary	U-AB-TA-003	14	Male	No	Positive	Positive
2013-09-30	Essaso Amanfrom Presby Primary	U-AB-ES-021	14	Female	No	Positive	Negative
2013-10-02	Takorase Local Authority Primary	U-AB-TA-050	14	Female	Yes	Positive	Positive
2013-09-27	Obinimda Local Authority Primary	U-AB-OB-001	14	Female	No	Negative	Negative
2013-10-02	Breman Anglican Primary	U-AB-BR-AN-009	14	Male	No	Negative	Negative
2013-09-26	Abamkrom Islamic Primary/ Junior High School	UWA-AB-ABA-NU039	14	Male	No	Positive	Negative
2013-10-01	Nyanoa Methodist Primary	U-AB-NY-ME-077	14	Male	Yes	Positive	Negative
2013-09-26	Abamkrom Islamic Primary/ Junior High School	UWA-AB-NU-089	14	Female	No	Negative	Negative
2013-10-02	Takorase Local Authority Primary	U-AB-TA-100	14	Male	No	Negative	Negative
2013-10-02	Takorase Local Authority Primary	U-AB-TA-005	14	Male	No	Negative	Negative
2013-09-27	Obinimda Local Authority Primary	U-AB-OB-051	14	Female	No	Negative	Negative
2013-09-26	Abamkrom Islamic Primary/ Junior High School	UWA-AB-ABA-NU011	14	Male	No	Negative	Negative
2013-09-27	Obinimda Local Authority Primary	U-AB-OB-055	14	Male	No	Positive	Positive
2013-10-01	Okuntu Local Authority Primary	U-AB-KU-059	14	Male	No	Negative	Negative
2013-09-26	Abamkrom Islamic Primary/ Junior High School	UWA-AB-NU-099	14	Male	Yes	Positive	Negative
2013-09-30	Adotim Vision International School	U-AB-AD-VIS-018	14	Male	Yes	Negative	Negative
2013-09-26	Abamkrom Islamic Primary/ Junior High School	UWA-AB-NU-095	14	Male	No	Negative	Negative
2013-09-27	Obinimda Local Authority Primary	U-AB-OB-026	14	Male	Yes	Positive	Positive
2013-10-01	Okuntu Local Authority Primary	U-AB-KU-013	14	Female	Yes	Positive	Positive
2013-09-30	Adotim Vision International School	U-AB-AD-VIS-060	14	Male	Yes	Negative	Negative
2013-09-26	Abamkrom Islamic Primary/ Junior High School	UWA-AB-ABA-NU007	14	Male	No	Positive	Negative
2013-09-27	Obinimda Local Authority Primary	U-AB-OB-022	14	Female	Yes	Negative	Negative
2013-09-26	Abamkrom Islamic Primary/ Junior High School	UWA-AB-ABA-NU031	14	Male	No	Positive	Negative
2013-09-30	Essaso Amanfrom Presby Primary	U-AB-ES-014	14	Male	No	Positive	Negative
2013-09-26	Abamkrom Islamic Primary/ Junior High School	UWA-AB-ABA-NU062	14	Female	No	Negative	Negative
2013-10-01	Nyanoa Methodist Primary	U-AB-NY-ME-065	14	Female	No	Negative	Negative
2013-10-01	Okuntu Local Authority Primary	U-AB-KU-058	14	Male	No	Negative	Negative
2013-10-01	Okuntu Local Authority Primary	U-AB-KU-061	14	Male	No	Positive	Negative
2013-10-01	Nyanoa Methodist Primary	U-AB-NY-ME-074	14	Male	Yes	Negative	Negative
2013-09-26	Abamkrom Islamic Primary/ Junior High School	UWA-AB-ABA-NU009	14	Male	No	Positive	Negative
2013-10-02	Takorase Local Authority Primary	U-AB-TA-026	14	Female	No	Positive	Negative
2013-09-27	Obinimda Local Authority Primary	U-AB-OB-015	14	Female	No	Negative	Negative
2013-09-26	Abamkrom Islamic Primary/ Junior High School	UWA-AB-NU-091	14	Female	No	Positive	Negative
2013-09-27	Obinimda Local Authority Primary	U-AB-OB-042	14	Female	No	Negative	Negative
2013-09-27	Obinimda Local Authority Primary	U-AB-OB-078	14	Female	Yes	Positive	Positive
2013-10-02	Takorase Local Authority Primary	U-AB-TA-014	14	Male	No	Positive	Negative
2013-09-26	Abamkrom Islamic Primary/ Junior High School	UWA-AB-ABA-NU040	14	Female	No	Negative	Negative
2013-10-02	Takorase Local Authority Primary	U-AB-TA-077	14	Male	Yes	Positive	Negative
2013-09-02	Krodua Roman Catholic Primary	U-AB-KR-064	14	Male	No	Positive	Positive
2013-09-26	Abamkrom Islamic Primary/ Junior High School	UWA-AB-NU-084	14	Female	Yes	Negative	Negative
2013-10-01	Nyanoa Methodist Primary	U-AB-NY-ME-052	14	Female	Yes	Positive	Negative
2013-09-02	Krodua Roman Catholic Primary	U-AB-KR-053	14	Male	No	Positive	Negative
2013-10-02	Takorase Local Authority Primary	U-AB-TA-025	14	Female	Yes	Negative	Negative
2013-09-27	Obinimda Local Authority Primary	U-AB-OB-057	14	Male	No	Negative	Negative
2013-09-26	Abamkrom Islamic Primary/ Junior High School	UWA-AB-ABA-NU008	15	Male	Yes	Positive	Negative
2013-10-01	Okuntu Local Authority Primary	U-AB-KU-075	15	Male	Yes	Positive	Negative
2013-09-26	Abamkrom Islamic Primary/ Junior High School	UWA-AB-NU-100	15	Male	Yes	Positive	Negative
2013-10-02	Takorase Local Authority Primary	U-AB-TA-093	15	Female	No	Negative	Negative
2013-09-26	Abamkrom Islamic Primary/ Junior High School	UWA-AB-ABA-NU067	15	Female	No	Negative	Negative
2013-09-30	Essaso Amanfrom Presby Primary	U-AB-ES-010	15	Male	Yes	Positive	Negative
2013-09-26	Abamkrom Islamic Primary/ Junior High School	UWA-AB-ABA-NU0036	15	Female	No	Positive	Negative
2013-10-02	Takorase Local Authority Primary	U-AB-TA-021	15	Female	No	Positive	Negative
2013-10-02	Krodua Roman Catholic Primary	U-AB-KR-035	15	Male	Yes	Positive	Positive
2013-10-01	Nyanoa Methodist Primary	U-AB-NY-ME-072	15	Male	Yes	Negative	Negative
2013-10-01	Nyanoa Methodist Primary	U-AB-NY-ME-048	15	Male	No	Positive	Negative
2013-10-02	Takorase Local Authority Primary	U-AB-TA-073	15	Male	No	Negative	Negative
2013-10-01	Nyanoa Methodist Primary	U-AB-NY-ME-068	15	Female	Yes	Positive	Negative
2013-09-26	Abamkrom Islamic Primary/ Junior High School	UWA-AB-ABA-NU068	15	Male	No	Negative	Negative
2013-10-01	Nyanoa Methodist Primary	U-AB-NY-ME-071	15	Female	No	Positive	Positive
2013-10-01	Nyanoa Methodist Primary	U-AB-NY-ME-076	15	Male	Yes	Positive	Negative
2013-09-02	Krodua Roman Catholic Primary	U-AB-KR-099	15	Female	No	Negative	Negative
2013-10-02	Takorase Local Authority Primary	U-AB-TA-084	15	Male	No	Positive	Negative
2013-10-01	Nyanoa Methodist Primary	U-AB-NY-ME-054	15	Male	No	Positive	Positive
2013-10-02	Takorase Local Authority Primary	U-AB-TA-072	15	Male	No	Negative	Negative
2013-09-26	Abamkrom Islamic Primary/ Junior High School	UWA-AB-NU-089	15	Female	Yes	Negative	Negative
2013-10-02	Takorase Local Authority Primary	U-AB-TA-027	15	Male	No	Negative	Negative
2013-10-02	Takorase Local Authority Primary	U-AB-TA-015	15	Female	Yes	Positive	Negative
2013-09-26	Abamkrom Islamic Primary/ Junior High School	UWA-AB-ABA-NU042	15	Female	No	Positive	Negative
2013-10-02	Takorase Local Authority Primary	U-AB-TA-098	15	Male	No	Positive	Positive
2013-10-01	Nyanoa Methodist Primary	U-AB-NY-ME-079	15	Female	No	Positive	Negative
2013-10-02	Takorase Local Authority Primary	U-AB-TA-086	15	Male	Yes	Negative	Negative
2013-10-02	Takorase Local Authority Primary	U-AB-TA-091	15	Female	No	Negative	Negative
2013-10-02	Takorase Local Authority Primary	U-AB-TA-087	15	Male	No	Negative	Negative
2013-10-02	Breman Anglican Primary	U-AB-BR-AN-025	15	Female	No	Negative	Negative
2013-09-26	Abamkrom Islamic Primary/ Junior High School	UWA-AB-ABA-NU015	15	Female	No	Negative	Negative
2013-10-01	Okuntu Local Authority Primary	U-AB-KU-07	15	Female	No	Positive	Positive
2013-10-01	Nyanoa Methodist Primary	U-AB-NY-ME-075	15	Male	No	Negative	Negative
2013-10-02	Takorase Local Authority Primary	U-AB-TA-030	15	Male	No	Negative	Negative
2013-10-02	Takorase Local Authority Primary	U-AB-TA-076	15	Male	Yes	Positive	Negative
2013-09-26	Abamkrom Islamic Primary/ Junior High School	UWA-AB-NU-086	15	Female	No	Negative	Negative
2013-10-02	Takorase Local Authority Primary	U-AB-TA-011	15	Male	Yes	Positive	Positive
2013-10-01	Okuntu Local Authority Primary	U-AB-KU-094	15	Female	No	Negative	Negative
2013-10-02	Takorase Local Authority Primary	U-AB-TA-028	15	Male	No	Negative	Negative
2013-10-02	Takorase Local Authority Primary	U-AB-TA-099	15	Female	No	Positive	Negative
2013-09-26	Abamkrom Islamic Primary/ Junior High School	UWA-AB-ABA-NU018	15	Female	No	Negative	Negative
2013-10-01	Nyanoa Methodist Primary	U-AB-NY-ME-069	15	Female	Yes	Negative	Negative
2013-10-02	Takorase Local Authority Primary	U-AB-TA-085	15	Male	No	Positive	Negative
2013-10-02	Takorase Local Authority Primary	U-AB-TA-070	15	Male	Yes	Positive	Negative
2013-10-01	Nyanoa Methodist Primary	U-AB-NY-ME-067	15	Female	No	Positive	Negative
2013-10-01	Nyanoa Methodist Primary	U-AB-NY-ME-066	15	Female	Yes	Positive	Positive
941	943	943	943	943	943	943	943
