# Supplementary material for: Community-based mass treatment with azithromycin for the elimination of yaws in Ghana—Results of a pilot study
Source: PLoS Negl Trop Dis. 2018 Mar 22;12(3):e0006303. doi: 10.1371/journal.pntd.0006303 (PMC5863939; doi:10.1371/journal.pntd.0006303)
Supplement: S2 Table — (XLSX) [file pntd.0006303.s002.xlsx]

## Sheet: Master Post TCT
surveydate	schoolname	uniqueid	Age	Sex	Lesion	Trep	Non-Trep
2014-11-28	Kwao-Baah Anglican Primary	#001	15	Female	No	Positive	Positive
	Kwao-Baah Anglican Primary	#002	13	Female	No	Negative	Negative
	Kwao-Baah Anglican Primary	#003	5	Female	No	Negative	Negative
	Kwao-Baah Anglican Primary	#004	14	Male	No	Negative	Negative
	Kwao-Baah Anglican Primary	#005	13	Male	No	Negative	Negative
	Kwao-Baah Anglican Primary	#006	10	Male	No	Negative	Negative
	Kwao-Baah Anglican Primary	#007	10	Male	No	Negative	Negative
	Kwao-Baah Anglican Primary	#008	11	Female	No	Negative	Negative
	Kwao-Baah Anglican Primary	#009	11	Female	No	Positive	Negative
	Kwao-Baah Anglican Primary	#010	13	Male	No	Positive	Negative
	Kwao-Baah Anglican Primary	#011	13	Male	No	Positive	Negative
	Kwao-Baah Anglican Primary	#012	13	Male	No	Positive	Positive
	Kwao-Baah Anglican Primary	#013	14	Male	No	Positive	Negative
	Kwao-Baah Anglican Primary	#014	5	Male	No	Negative	Negative
	Kwao-Baah Anglican Primary	#015	8	Female	No	Negative	Negative
	Kwao-Baah Anglican Primary	#016	5	Female	No	Negative	Negative
	Kwao-Baah Anglican Primary	#017	8	Male	No	Negative	Negative
	Kwao-Baah Anglican Primary	#018	5	Male	Yes	Negative	Negative
	Kwao-Baah Anglican Primary	#019	5	Male	No	Negative	Negative
	Kwao-Baah Anglican Primary	#020	8	Male	No	Negative	Negative
	Kwao-Baah Anglican Primary	#021	5	Male	No	Negative	Negative
	Kwao-Baah Anglican Primary	#022	5	Male	No	Negative	Negative
	Kwao-Baah Anglican Primary	#023	8	Female	No	Negative	Negative
	Kwao-Baah Anglican Primary	#024	7	Male	Yes	Negative	Negative
	Kwao-Baah Anglican Primary	#025	7	Male	No	Negative	Negative
	Kwao-Baah Anglican Primary	#026	9	Male	No	Negative	Negative
	Kwao-Baah Anglican Primary	#027	9	Female	No	Negative	Negative
	Kwao-Baah Anglican Primary	#028	8	Male	No	Negative	Negative
	Kwao-Baah Anglican Primary	#029	7	Male	No	Negative	Negative
	Kwao-Baah Anglican Primary	#030	8	Male	No	Negative	Negative
	Kwao-Baah Anglican Primary	#031	8	Male	No	Negative	Negative
	Kwao-Baah Anglican Primary	#032	5	Female	No	Negative	Negative
	Kwao-Baah Anglican Primary	#033	11	Male	No	Negative	Negative
	Kwao-Baah Anglican Primary	#034	7	Male	Yes	Negative	Negative
	Kwao-Baah Anglican Primary	#035	11	Male	No	Negative	Negative
	Kwao-Baah Anglican Primary	#036	11	Male	No	Negative	Negative
	Kwao-Baah Anglican Primary	#037	5	Female	No	Negative	Negative
	Kwao-Baah Anglican Primary	#038	14	Male	Yes	Negative	Negative
	Kwao-Baah Anglican Primary	#039	6	Male	Yes	Negative	Negative
	Kwao-Baah Anglican Primary	#040	6	Male	No	Negative	Negative
	Kwao-Baah Anglican Primary	#041	11	Male	Yes	Negative	Negative
	Kwao-Baah Anglican Primary	#042	5	Male	No	Positive	Negative
	Kwao-Baah Anglican Primary	#043	11	Male	Yes	Negative	Negative
	Kwao-Baah Anglican Primary	#044	7	Female	No	Negative	Negative
	Kwao-Baah Anglican Primary	#045	6	Female	No	Negative	Negative
	Kwao-Baah Anglican Primary	#046	12	Male	No	Negative	Negative
	Kwao-Baah Anglican Primary	#047	12	Female	No	Negative	Negative
	Kwao-Baah Anglican Primary	#048	12	Male	No	Positive	Negative
	Kwao-Baah Anglican Primary	#049	9	Female	No	Negative	Negative
	Kwao-Baah Anglican Primary	#050	13	Male	Yes	Negative	Negative
	Kwao-Baah Anglican Primary	#051	11	Female	No	Negative	Negative
	Kwao-Baah Anglican Primary	#052	9	Female	Yes	Negative	Negative
	Kwao-Baah Anglican Primary	#053	11	Male	No	Negative	Negative
	Kwao-Baah Anglican Primary	#054	11	Female	No	Negative	Negative
	Kwao-Baah Anglican Primary	#055	11	Female	Yes	Negative	Negative
	Kwao-Baah Anglican Primary	#056	7	Female	No	Negative	Negative
	Kwao-Baah Anglican Primary	#057	9	Female	No	Negative	Negative
	Kwao-Baah Anglican Primary	#058	10	Female	No	Negative	Negative
	Kwao-Baah Anglican Primary	#059	9	Female	No	Negative	Negative
	Kwao-Baah Anglican Primary	#060	12	Female	Yes	Negative	Negative
	Kwao-Baah Anglican Primary	#061	10	Female	Yes	Negative	Negative
	Kwao-Baah Anglican Primary	#062	8	Female	No	Negative	Negative
	Kwao-Baah Anglican Primary	#063	13	Female	No	Negative	Negative
	Kwao-Baah Anglican Primary	#064	10	Female	No	Negative	Positive
	Kwao-Baah Anglican Primary	#065	14	Female	No	Negative	Negative
	Kwao-Baah Anglican Primary	#066	15	Female	No	Negative	Negative
	Kwao-Baah Anglican Primary	#067	13	Male	Yes	Negative	Negative
	Kwao-Baah Anglican Primary	#068	10	Female	Yes	Negative	Negative
	Kwao-Baah Anglican Primary	#069	6	Female	Yes	Negative	Negative
	Kwao-Baah Anglican Primary	#070	8	Male	Yes	Negative	Negative
	Kwao-Baah Anglican Primary	#071	13	Female	No	Negative	Negative
	Kwao-Baah Anglican Primary	#072	15	Male	No	Negative	Negative
	Kwao-Baah Anglican Primary	#073	15	Female	No	Negative	Negative
	Kwao-Baah Anglican Primary	#074	10	Female	No	Negative	Negative
	Kwao-Baah Anglican Primary	#075	14	Male	No	Negative	Negative
	Kwao-Baah Anglican Primary	#076	12	Male	No	Negative	Negative
	Kwao-Baah Anglican Primary	#077	11	Male	No	Negative	Negative
	Kwao-Baah Anglican Primary	#078	12	Male	No	Negative	Negative
	Kwao-Baah Anglican Primary	#079	12	Male	No	Negative	Negative
	Kwao-Baah Anglican Primary	#080	10	Male	No	Negative	Negative
	Kwao-Baah Anglican Primary	#081	13	Male	No	Negative	Negative
	Kwao-Baah Anglican Primary	#082	11	Female	Yes	Negative	Negative
	Kwao-Baah Anglican Primary	#083	11	Female	No	Negative	Negative
	Kwao-Baah Anglican Primary	#084	12	Female	No	Negative	Negative
	Kwao-Baah Anglican Primary	#085	11	Male	No	Negative	Negative
	Kwao-Baah Anglican Primary	#086	11	Female	No	Negative	Negative
	Kwao-Baah Anglican Primary	#087	13	Female	No	Negative	Negative
	Kwao-Baah Anglican Primary	#088	11	Female	Yes	Negative	Negative
	Kwao-Baah Anglican Primary	#089	11	Female	No	Negative	Negative
	Kwao-Baah Anglican Primary	#090	14	Female	No	Negative	Negative
	Kwao-Baah Anglican Primary	#091	5	Female	Yes	Negative	Negative
	Kwao-Baah Anglican Primary	#092	10	Female	No	Negative	Negative
	Kwao-Baah Anglican Primary	#093	12	Female	No	Negative	Negative
	Kwao-Baah Anglican Primary	#094	11	Female	No	Negative	Negative
	Kwao-Baah Anglican Primary	#095	14	Male	No	Positive	Negative
	Kwao-Baah Anglican Primary	#096	10	Male	No	Positive	Negative
	Kwao-Baah Anglican Primary	#097	10	Female	Yes	Negative	Negative
	Kwao-Baah Anglican Primary	#098	9	Male	Yes	Positive	Negative
	Kwao-Baah Anglican Primary	#099	12	Female	Yes	Negative	Negative
	Kwao-Baah Anglican Primary	#100	8	Female	Yes	Negative	Negative
	Kwao-Baah Anglican Primary	#101	6	Male	No	Negative	Negative
	Kwao-Baah Anglican Primary	#102	8	Female	No	Negative	Negative
	Kwao-Baah Anglican Primary	#103	14	Female	No	Negative	Negative
	Kwao-Baah Anglican Primary	#104	7	Male	No	Negative	Negative
	Kwao-Baah Anglican Primary	#105	9	Male	No	Negative	Negative
	Kwao-Baah Anglican Primary	#106	13	Male	No	Negative	Negative
	Kwao-Baah Anglican Primary	#107	13	Female	No	Negative	Negative
	Kwao-Baah Anglican Primary	#108	6	Male	No	Negative	Negative
	Kwao-Baah Anglican Primary	#109	7	Female	No	Negative	Negative
	Kwao-Baah Anglican Primary	#110	8	Male	No	Negative	Negative
	Kwao-Baah Anglican Primary	#111	8	Female	no	Negative	Negative
	Kwao-Baah Anglican Primary	#112	7	Female	No	Negative	Negative
	Kwao-Baah Anglican Primary	#113	7	Female	No	Negative	Negative
	Kwao-Baah Anglican Primary	#114	12	Male	Yes	Negative	Negative
	Kwao-Baah Anglican Primary	#115	14	Male	No	Negative	Negative
	Kwao-Baah Anglican Primary	#116	15	Male	No	Negative	Negative
	Kwao-Baah Anglican Primary	#117	14	Male	No	Positive	Negative
	Kwao-Baah Anglican Primary	#118	14	Male	No	Negative	Negative
	Kwao-Baah Anglican Primary	#119	15	Male	No	Positive	Positive
	Kwao-Baah Anglican Primary	#120	11	Female	No	Negative	Negative
	Kwao-Baah Anglican Primary	#121	14	Female	No	Negative	Negative
	Kwao-Baah Anglican Primary	#122	8	Male	No	Negative	Negative
	Kwao-Baah Anglican Primary	#123	8	Female	No	Negative	Negative
	Kwao-Baah Anglican Primary	#124	7	Female	No	Negative	Negative
	Kwao-Baah Anglican Primary	#125	10	Male	No	Negative	Negative
	Kwao-Baah Anglican Primary	#126	13	Male	No	Negative	Negative
	Kwao-Baah Anglican Primary	#127	14	Female	No	Negative	Negative
	Kwao-Baah Anglican Primary	#128	10	Female	No	Negative	Negative
	Kwao-Baah Anglican Primary	#129	5	Female	No	Negative	Negative
	Kwao-Baah Anglican Primary	#130	14	Male	No	Negative	Negative
	Kwao-Baah Anglican Primary	#131	9	Male	No	Positive	Negative
	Kwao-Baah Anglican Primary	#132	12	Male	No	Negative	Negative
	Kwao-Baah Anglican Primary	#133	12	Male	No	Negative	Negative
	Kwao-Baah Anglican Primary	#134	13	Male	No	Negative	Negative
	Kwao-Baah Anglican Primary	#135	6	Male	No	Negative	Negative
	Kwao-Baah Anglican Primary	#136	12	Male	No	Positive	Positive
	Kwao-Baah Anglican Primary	#137	12	Male	No	Negative	Negative
	Kwao-Baah Anglican Primary	#138	8	Female	No	Negative	Negative
	Kwao-Baah Anglican Primary	#139	5	Female	Yes	Negative	Negative
	Kwao-Baah Anglican Primary	#140	9	Female	Yes	Negative	Negative
	Kwao-Baah Anglican Primary	#141	6	Female	No	Negative	Negative
	Kwao-Baah Anglican Primary	#142	8	Male	No	Negative	Negative
	Kwao-Baah Anglican Primary	#143	9	Female	No	Negative	Negative
	Kwao-Baah Anglican Primary	#144	8	Female	No	Negative	Negative
	Kwao-Baah Anglican Primary	#145	5	Male	No	Negative	Negative
	Kwao-Baah Anglican Primary	#146	8	Female	No	Negative	Negative
	Kwao-Baah Anglican Primary	#147	7	Male	No	Negative	Negative
	Kwao-Baah Anglican Primary	#148	15	Male	No	Negative	Negative
	Kwao-Baah Anglican Primary	#149	14	Male	No	Negative	Negative
	Kwao-Baah Anglican Primary	#150	10	Female	No	Negative	Negative
	Kwao-Baah Anglican Primary	#151	14	Female	No	Negative	Negative
	Kwao-Baah Anglican Primary	#152	10	Male	No	Negative	Negative
	Kwao-Baah Anglican Primary	#153	6	Female	No	Negative	Negative
	Kwao-Baah Anglican Primary	#154	14	Female	No	Negative	Negative
	Kwao-Baah Anglican Primary	#155	14	Male	No	Negative	Negative
	Kwao-Baah Anglican Primary	#156	14	Male	Yes	Positive	Negative
	Kwao-Baah Anglican Primary	#157	11	Female	No	Negative	Negative
	Kwao-Baah Anglican Primary	#158	12	Female	No	Negative	Negative
	Kwao-Baah Anglican Primary	#159	9	Female	No	Negative	Negative
	Kwao-Baah Anglican Primary	#160	11	Female	No	Negative	Negative
	Kwao-Baah Anglican Primary	#161	7	Female	No	Negative	Negative
	Kwao-Baah Anglican Primary	#162	14	Female	No	Negative	Negative
	Kwao-Baah Anglican Primary	#163	11	Female	No	Negative	Negative
	Kwao-Baah Anglican Primary	#164	14	Female	No	Positive	Negative
	Kwao-Baah Anglican Primary	#165	6	Male	No	Negative	Negative
	Kwao-Baah Anglican Primary	#166	14	Female	No	Negative	Negative
	Kwao-Baah Anglican Primary	#167	5	Female	No	Negative	Negative
	Kwao-Baah Anglican Primary	#168	7	Male	Yes	Negative	Negative
2014-11-28	Essaso Amanfrom Presbyterian School "B"	#001	9	Female	No	Negative	Negative
	Essaso Amanfrom Presbyterian School "B"	#002	9	Female	Yes	Negative	Negative
	Essaso Amanfrom Presbyterian School "B"	#003	11	Male	Yes	Negative	Negative
	Essaso Amanfrom Presbyterian School "B"	#004	10	Female	No	Negative	Negative
	Essaso Amanfrom Presbyterian School "B"	#005	8	Female	No	Negative	Negative
	Essaso Amanfrom Presbyterian School "B"	#006	12	Male	Yes	Negative	Negative
	Essaso Amanfrom Presbyterian School "B"	#007	9	Female	No	Negative	Negative
	Essaso Amanfrom Presbyterian School "B"	#008	11	Female	Yes	Negative	Negative
	Essaso Amanfrom Presbyterian School "B"	#009	8	Female	No	Negative	Negative
	Essaso Amanfrom Presbyterian School "B"	#010	12	Female	Yes	Negative	Negative
	Essaso Amanfrom Presbyterian School "B"	#011	8	Male	No	Negative	Negative
	Essaso Amanfrom Presbyterian School "B"	#012	7	Male	Yes	Negative	Negative
	Essaso Amanfrom Presbyterian School "B"	#013	13	Male	Yes	Negative	Negative
	Essaso Amanfrom Presbyterian School "B"	#014	7	Female	No	Negative	Negative
	Essaso Amanfrom Presbyterian School "B"	#015	8	Female	Yes	Negative	Negative
	Essaso Amanfrom Presbyterian School "B"	#016	10	Male	No	Negative	Negative
	Essaso Amanfrom Presbyterian School "B"	#017	6	Female	No	Negative	Negative
	Essaso Amanfrom Presbyterian School "B"	#018	8	Female	No	Negative	Negative
	Essaso Amanfrom Presbyterian School "B"	#019	11	Female	No	Negative	Negative
	Essaso Amanfrom Presbyterian School "B"	#020	7	Male	No	Negative	Negative
	Essaso Amanfrom Presbyterian School "B"	#021	7	Female	Yes	Negative	Negative
	Essaso Amanfrom Presbyterian School "B"	#022	12	Male	Yes	Negative	Negative
	Essaso Amanfrom Presbyterian School "B"	#023	10	Female	No	Positive	Negative
	Essaso Amanfrom Presbyterian School "B"	#024	9	Male	Yes	Negative	Negative
	Essaso Amanfrom Presbyterian School "B"	#025	10	Female	Yes	Negative	Negative
	Essaso Amanfrom Presbyterian School "B"	#026	9	Female	Yes	Negative	Negative
2014-12-01	Essaso Amanfrom Presbyterian School "B"	#027	13	Female	No	Negative	Negative
	Essaso Amanfrom Presbyterian School "B"	#028	13	Male	Yes	Positive	Negative
	Essaso Amanfrom Presbyterian School "B"	#029	13	Male	No	Negative	Negative
	Essaso Amanfrom Presbyterian School "B"	#030	14	Male	No	Negative	Negative
	Essaso Amanfrom Presbyterian School "B"	#031	15	Female	No	Positive	Positive
	Essaso Amanfrom Presbyterian School "B"	#032	13	Male	Yes	Negative	Negative
	Essaso Amanfrom Presbyterian School "B"	#033	13	Female	No	Positive	Positive
	Essaso Amanfrom Presbyterian School "B"	#034	13	Female	No	Positive	Negative
	Essaso Amanfrom Presbyterian School "B"	#035	14	Male	No	Negative	Negative
	Essaso Amanfrom Presbyterian School "B"	#036	13	Male	No	Negative	Negative
	Essaso Amanfrom Presbyterian School "B"	#037	9	Male	No	Negative	Negative
	Essaso Amanfrom Presbyterian School "B"	#038	13	Female	No	Positive	Positive
	Essaso Amanfrom Presbyterian School "B"	#039	14	Male	No	Negative	Negative
	Essaso Amanfrom Presbyterian School "B"	#040	12	Male	No	Positive	Negative
	Essaso Amanfrom Presbyterian School "B"	#041	14	Male	No	Negative	Negative
	Essaso Amanfrom Presbyterian School "B"	#042	12	Male	No	Negative	Negative
	Essaso Amanfrom Presbyterian School "B"	#043	13	Female	No	Negative	Negative
	Essaso Amanfrom Presbyterian School "B"	#044	13	Female	No	Negative	Negative
	Essaso Amanfrom Presbyterian School "B"	#045	14	Male	No	Negative	Negative
	Essaso Amanfrom Presbyterian School "B"	#046	13	Male	Yes	Negative	Negative
	Essaso Amanfrom Presbyterian School "B"	#047	14	Male	No	Negative	Negative
	Essaso Amanfrom Presbyterian School "B"	#048	14	Male	No	Negative	Negative
	Essaso Amanfrom Presbyterian School "B"	#049	13	Male	No	Negative	Negative
	Essaso Amanfrom Presbyterian School "B"	#050	15	Female	No	Negative	Negative
	Essaso Amanfrom Presbyterian School "B"	#051	13	Female	No	Negative	Negative
	Essaso Amanfrom Presbyterian School "B"	#052	14	Male	No	Negative	Negative
	Essaso Amanfrom Presbyterian School "B"	#053	12	Male	No	Negative	Negative
	Essaso Amanfrom Presbyterian School "B"	#054	12	Female	No	Positive	Negative
	Essaso Amanfrom Presbyterian School "B"	#055	14	Male	No	Negative	Negative
	Essaso Amanfrom Presbyterian School "B"	#056	13	Female	No	Positive	Negative
	Essaso Amanfrom Presbyterian School "B"	#057	11	Male	Yes	Negative	Negative
	Essaso Amanfrom Presbyterian School "B"	#058	11	Female	No	Negative	Negative
	Essaso Amanfrom Presbyterian School "B"	#059	11	Male	Yes	Negative	Negative
	Essaso Amanfrom Presbyterian School "B"	#060	12	Male	No	Negative	Negative
	Essaso Amanfrom Presbyterian School "B"	#061	10	Male	No	Negative	Negative
	Essaso Amanfrom Presbyterian School "B"	#062	12	Male	Yes	Negative	Negative
	Essaso Amanfrom Presbyterian School "B"	#063	12	Female	No	Negative	Negative
	Essaso Amanfrom Presbyterian School "B"	#064	13	Female	No	Positive	Negative
	Essaso Amanfrom Presbyterian School "B"	#065	11	Female	Yes	Negative	Negative
	Essaso Amanfrom Presbyterian School "B"	#066	13	Female	No	Negative	Negative
	Essaso Amanfrom Presbyterian School "B"	#067	14	Male	No	Negative	Negative
	Essaso Amanfrom Presbyterian School "B"	#068	12	Male	No	Negative	Negative
	Essaso Amanfrom Presbyterian School "B"	#069	12	Male	Yes	Negative	Negative
	Essaso Amanfrom Presbyterian School "B"	#070	11	Male	No	Negative	Negative
	Essaso Amanfrom Presbyterian School "B"	#071	10	Male	Yes	Negative	Negative
	Essaso Amanfrom Presbyterian School "B"	#072	10	Female	Yes	Negative	Negative
	Essaso Amanfrom Presbyterian School "B"	#073	12	Female	No	Negative	Negative
	Essaso Amanfrom Presbyterian School "B"	#074	11	Female	Yes	Negative	Negative
	Essaso Amanfrom Presbyterian School "B"	#075	12	Male	No	Negative	Negative
	Essaso Amanfrom Presbyterian School "B"	#076	12	Male	No	Negative	Negative
	Essaso Amanfrom Presbyterian School "B"	#077	11	Male	No	Negative	Negative
	Essaso Amanfrom Presbyterian School "B"	#078	11	Male	No	Negative	Negative
	Essaso Amanfrom Presbyterian School "B"	#079	12	Male	No	Positive	Negative
	Essaso Amanfrom Presbyterian School "B"	#080	10	Male	No	Negative	Negative
	Essaso Amanfrom Presbyterian School "B"	#081	12	Male	Yes	Negative	Negative
	Essaso Amanfrom Presbyterian School "B"	#082	12	Male	Yes	Negative	Negative
	Essaso Amanfrom Presbyterian School "B"	#083	12	Male	No	Negative	Negative
	Essaso Amanfrom Presbyterian School "B"	#084	14	Female	No	Negative	Negative
	Essaso Amanfrom Presbyterian School "B"	#085	13	Female	No	Negative	Negative
	Essaso Amanfrom Presbyterian School "B"	#086	15	Female	No	Negative	Negative
	Essaso Amanfrom Presbyterian School "B"	#087	13	Female	No	Negative	Negative
	Essaso Amanfrom Presbyterian School "B"	#088	12	Male	No	Negative	Negative
	Essaso Amanfrom Presbyterian School "B"	#089	14	Male	No	Negative	Negative
	Essaso Amanfrom Presbyterian School "B"	#090	14	Male	Yes	Negative	Negative
	Essaso Amanfrom Presbyterian School "B"	#091	12	Male	Yes	Positive	Positive
	Essaso Amanfrom Presbyterian School "B"	#092	14	Male	No	Negative	Negative
	Essaso Amanfrom Presbyterian School "B"	#093	14	Female	No	Negative	Negative
	Essaso Amanfrom Presbyterian School "B"	#094	10	Male	No	Negative	Negative
	Essaso Amanfrom Presbyterian School "B"	#095	11	Male	Yes	Negative	Negative
	Essaso Amanfrom Presbyterian School "B"	#096	11	Male	No	Negative	Negative
	Essaso Amanfrom Presbyterian School "B"	#097	9	Male	Yes	Positive	Positive
	Essaso Amanfrom Presbyterian School "B"	#098	11	Female	No	Negative	Negative
	Essaso Amanfrom Presbyterian School "B"	#099	8	Male	No	Negative	Negative
	Essaso Amanfrom Presbyterian School "B"	#100	12	Male	No	Negative	Negative
	Essaso Amanfrom Presbyterian School "B"	#101	12	Female	No	Negative	Negative
	Essaso Amanfrom Presbyterian School "B"	#102	13	Male	Yes	Positive	Positive
	Essaso Amanfrom Presbyterian School "B"	#103	12	Male	Yes	Negative	Negative
	Essaso Amanfrom Presbyterian School "B"	#104	10	Male	No	Negative	Negative
	Essaso Amanfrom Presbyterian School "B"	#105	12	Female	No	Negative	Negative
	Essaso Amanfrom Presbyterian School "B"	#106	13	Male	No	Negative	Negative
	Essaso Amanfrom Presbyterian School "B"	#107	11	Male	No	Negative	Negative
	Essaso Amanfrom Presbyterian School "B"	#108	11	Male	No	Negative	Negative
	Essaso Amanfrom Presbyterian School "B"	#109	12	Female	No	Negative	Negative
	Essaso Amanfrom Presbyterian School "B"	#110	12	Female	No	Negative	Negative
	Essaso Amanfrom Presbyterian School "B"	#111	12	Male	No	Negative	Negative
	Essaso Amanfrom Presbyterian School "B"	#112	12	Male	No	Negative	Negative
	Essaso Amanfrom Presbyterian School "B"	#113	10	Male	No	Negative	Positive
	Essaso Amanfrom Presbyterian School "B"	#114	10	Female	No	Positive	Negative
	Essaso Amanfrom Presbyterian School "B"	#115	12	Male	No	Positive	Positive
	Essaso Amanfrom Presbyterian School "B"	#116	11	Female	No	Negative	Negative
	Essaso Amanfrom Presbyterian School "B"	#117	13	Female	No	Negative	Negative
	Essaso Amanfrom Presbyterian School "B"	#118	11	Female	No	Negative	Negative
	Essaso Amanfrom Presbyterian School "B"	#119	13	Female	No	Negative	Negative
	Essaso Amanfrom Presbyterian School "B"	#120	11	Male	No	Positive	Negative
	Essaso Amanfrom Presbyterian School "B"	#121	13	Female	No	Negative	Negative
	Essaso Amanfrom Presbyterian School "B"	#122	14	Male	No	Negative	Negative
	Essaso Amanfrom Presbyterian School "B"	#123	13	Female	No	Negative	Negative
	Essaso Amanfrom Presbyterian School "B"	#124	12	Male	Yes	Negative	Negative
	Essaso Amanfrom Presbyterian School "B"	#125	12	Female	No	Negative	Negative
	Essaso Amanfrom Presbyterian School "B"	#126	10	Female	No	Negative	Negative
	Essaso Amanfrom Presbyterian School "B"	#127	15	Male	No	Negative	Negative
	Essaso Amanfrom Presbyterian School "B"	#128	13	Female	No	Positive	Negative
	Essaso Amanfrom Presbyterian School "B"	#129	11	Female	No	Negative	Negative
	Essaso Amanfrom Presbyterian School "B"	#130	12	Female	No	Negative	Negative
	Essaso Amanfrom Presbyterian School "B"	#131	13	Male	No	Negative	Negative
	Essaso Amanfrom Presbyterian School "B"	#132	10	Male	No	Negative	Negative
	Essaso Amanfrom Presbyterian School "B"	#133	12	Female	No	Negative	Negative
	Essaso Amanfrom Presbyterian School "B"	#134	10	Male	No	Negative	Negative
	Essaso Amanfrom Presbyterian School "B"	#135	13	Male	Yes	Negative	Negative
	Essaso Amanfrom Presbyterian School "B"	#136	12	Male	No	Negative	Negative
	Essaso Amanfrom Presbyterian School "B"	#137	13	Male	Yes	Negative	Negative
	Essaso Amanfrom Presbyterian School "B"	#138	12	Male	No	Negative	Negative
	Essaso Amanfrom Presbyterian School "B"	#139	14	Male	No	Negative	Negative
	Essaso Amanfrom Presbyterian School "B"	#140	14	Male	No	Negative	Negative
	Essaso Amanfrom Presbyterian School "B"	#141	10	Male	No	Negative	Negative
	Essaso Amanfrom Presbyterian School "B"	#142	11	Female	No	Negative	Negative
	Essaso Amanfrom Presbyterian School "B"	#143	13	Female	No	Negative	Negative
	Essaso Amanfrom Presbyterian School "B"	#144	10	Female	No	Negative	Negative
	Essaso Amanfrom Presbyterian School "B"	#145	11	Male	No	Negative	Negative
	Essaso Amanfrom Presbyterian School "B"	#146	9	Male	No	Positive	Negative
	Essaso Amanfrom Presbyterian School "B"	#147	10	Male	Yes	Negative	Negative
	Essaso Amanfrom Presbyterian School "B"	#148	10	Female	No	Negative	Negative
	Essaso Amanfrom Presbyterian School "B"	#149	10	Male	No	Negative	Negative
	Essaso Amanfrom Presbyterian School "B"	#150	13	Male	No	Negative	Negative
	Essaso Amanfrom Presbyterian School "B"	#151	11	Male	No	Negative	Negative
	Essaso Amanfrom Presbyterian School "B"	#152	9	Female	No	Negative	Negative
	Essaso Amanfrom Presbyterian School "B"	#153	9	Male	No	Negative	Negative
	Essaso Amanfrom Presbyterian School "B"	#154	8	Female	No	Negative	Negative
	Essaso Amanfrom Presbyterian School "B"	#155	10	Male	No	Positive	Negative
	Essaso Amanfrom Presbyterian School "B"	#156	9	Female	Yes	Negative	Negative
	Essaso Amanfrom Presbyterian School "B"	#157	10	Female	No	Negative	Negative
2014-11-28	Solid Foundation Preparatory	#001	9	Male	Yes	Negative	Negative
	Solid Foundation Preparatory	#002	7	Female	No	Negative	Negative
	Solid Foundation Preparatory	#003	7	Female	No	Negative	Negative
	Solid Foundation Preparatory	#004	5	Female	No	Negative	Negative
	Solid Foundation Preparatory	#005	6	Male	No	Negative	Negative
	Solid Foundation Preparatory	#006	9	Male	No	Positive	Negative
	Solid Foundation Preparatory	#007	13	Female	No	Negative	Negative
	Solid Foundation Preparatory	#008	11	Male	No	Negative	Negative
	Solid Foundation Preparatory	#009	7	Male	No	Negative	Negative
	Solid Foundation Preparatory	#010	11	Female	No	Negative	Negative
	Solid Foundation Preparatory	#011	12	Male	No	Positive	Negative
	Solid Foundation Preparatory	#012	9	Male	No	Negative	Negative
	Solid Foundation Preparatory	#013	13	Male	No	Negative	Negative
	Solid Foundation Preparatory	#014	12	Female	No	Negative	Negative
	Solid Foundation Preparatory	#015	6	Female	No	Negative	Negative
	Solid Foundation Preparatory	#016	5	Male	No	Negative	Negative
	Solid Foundation Preparatory	#017	9	Female	No	Negative	Negative
	Solid Foundation Preparatory	#018	6	Male	No	Negative	Negative
	Solid Foundation Preparatory	#019	5	Female	No	Negative	Negative
	Solid Foundation Preparatory	#020	7	Male	No	Negative	Negative
	Solid Foundation Preparatory	#021	8	Female	No	Negative	Negative
	Solid Foundation Preparatory	#022	8	Female	No	Negative	Negative
	Solid Foundation Preparatory	#023	9	Female	No	Negative	Negative
	Solid Foundation Preparatory	#024	5	Female	No	Negative	Negative
	Solid Foundation Preparatory	#025	8	Female	No	Positive	Negative
	Solid Foundation Preparatory	#026	10	Male	No	Positive	Negative
	Solid Foundation Preparatory	#027	10	Female	No	Negative	Negative
	Solid Foundation Preparatory	#028	12	Male	Yes	Positive	Negative
	Solid Foundation Preparatory	#029	9	Female	No	Negative	Negative
	Solid Foundation Preparatory	#030	8	Female	No	Negative	Negative
	Solid Foundation Preparatory	#031	5	Male	No	Negative	Negative
	Solid Foundation Preparatory	#032	12	Female	No	Negative	Negative
	Solid Foundation Preparatory	#033	9	Female	No	Negative	Negative
	Solid Foundation Preparatory	#034	7	Female	No	Negative	Negative
	Solid Foundation Preparatory	#035	5	Female	No	Negative	Negative
	Solid Foundation Preparatory	#036	8	Male	No	Negative	Negative
	Solid Foundation Preparatory	#037	8	Female	No	Negative	Negative
	Solid Foundation Preparatory	#038	12	Male	No	Negative	Negative
	Solid Foundation Preparatory	#039	10	Female	Yes	Negative	Negative
	Solid Foundation Preparatory	#040	13	Male	No	Negative	Negative
	Solid Foundation Preparatory	#041	15	Female	No	Negative	Negative
	Solid Foundation Preparatory	#042	15	Female	No	Negative	Negative
	Solid Foundation Preparatory	#043	15	Female	No	Negative	Negative
	Solid Foundation Preparatory	#044	11	Female	No	Negative	Negative
	Solid Foundation Preparatory	#045	8	Female	No	Negative	Negative
	Solid Foundation Preparatory	#046	13	Male	No	Negative	Negative
	Solid Foundation Preparatory	#047	11	Female	No	Negative	Negative
	Solid Foundation Preparatory	#048	14	Male	No	Negative	Negative
	Solid Foundation Preparatory	#049	11	Male	No	Negative	Negative
	Solid Foundation Preparatory	#050	13	Male	No	Positive	Negative
	Solid Foundation Preparatory	#051	5	Male	No	Negative	Negative
	Solid Foundation Preparatory	#052	9	Male	Yes	Negative	Negative
	Solid Foundation Preparatory	#053	6	Female	No	Negative	Negative
	Solid Foundation Preparatory	#054	5	Female	No	Positive	Negative
	Solid Foundation Preparatory	#055	12	Female	No	Positive	Negative
	Solid Foundation Preparatory	#056	13	Female	No	Positive	Negative
	Solid Foundation Preparatory	#057	13	Female	No	Negative	Negative
	Solid Foundation Preparatory	#058	14	Female	No	Negative	Negative
	Solid Foundation Preparatory	#059	13	Female	No	Negative	Negative
	Solid Foundation Preparatory	#060	15	Male	No	Positive	Negative
	Solid Foundation Preparatory	#061	10	Female	No	Negative	Negative
	Solid Foundation Preparatory	#062	8	Male	No	Negative	Negative
	Solid Foundation Preparatory	#063	15	Male	No	Negative	Negative
	Solid Foundation Preparatory	#064	7	Female	No	Negative	Negative
	Solid Foundation Preparatory	#065	9	Male	No	Negative	Negative
	Solid Foundation Preparatory	#066	15	Male	No	Positive	Negative
	Solid Foundation Preparatory	#067	14	Female	No	Negative	Negative
	Solid Foundation Preparatory	#068	15	Female	No	Positive	Negative
	Solid Foundation Preparatory	#069	15	Male	No	Positive	Negative
	Solid Foundation Preparatory	#070	15	Male	No	Negative	Negative
	Solid Foundation Preparatory	#071	15	Male	No	Negative	Negative
	Solid Foundation Preparatory	#072	5	Male	No	Negative	Negative
	Solid Foundation Preparatory	#073	15	Female	No	Negative	Negative
	Solid Foundation Preparatory	#074	6	Male	No	Negative	Negative
	Solid Foundation Preparatory	#075	5	Female	No	Negative	Negative
2014-12-01	Solid Foundation Preparatory	#076	5	Female	No	Negative	Negative
	Solid Foundation Preparatory	#077	6	Female	No	Negative	Negative
	Solid Foundation Preparatory	#078	5	Male	No	Negative	Negative
	Solid Foundation Preparatory	#079	14	Female	No	Negative	Negative
	Solid Foundation Preparatory	#080	13	Male	No	Negative	Negative
	Solid Foundation Preparatory	#081	9	Male	No	Positive	Negative
	Solid Foundation Preparatory	#082	9	Female	Yes	Positive	Negative
	Solid Foundation Preparatory	#083	13	Female	No	Negative	Negative
	Solid Foundation Preparatory	#084	12	Female	Yes	Positive	Negative
	Solid Foundation Preparatory	#085	12	Female	No	Negative	Negative
	Solid Foundation Preparatory	#086	14	Male	No	Negative	Negative
	Solid Foundation Preparatory	#087	10	Male	No	Positive	Negative
	Solid Foundation Preparatory	#088	11	Male	No	Negative	Negative
	Solid Foundation Preparatory	#089	13	Female	No	Negative	Negative
	Solid Foundation Preparatory	#090	8	Male	Yes	Negative	Negative
	Solid Foundation Preparatory	#091	6	Male	Yes	Positive	Negative
	Solid Foundation Preparatory	#092	6	Male	No	Negative	Negative
	Solid Foundation Preparatory	#093	5	Male	No	Negative	Negative
	Solid Foundation Preparatory	#094	8	Female	No	Negative	Negative
	Solid Foundation Preparatory	#095	5	Male	No	Negative	Negative
	Solid Foundation Preparatory	#096	5	Male	Yes	Negative	Negative
	Solid Foundation Preparatory	#097	5	Male	No	Negative	Negative
	Solid Foundation Preparatory	#098	6	Male	Yes	Positive	Negative
	Solid Foundation Preparatory	#099	5	Female	No	Positive	Negative
	Solid Foundation Preparatory	#100	5	Female	No	Negative	Negative
	Solid Foundation Preparatory	#101	13	Female	Yes	Negative	Negative
	Solid Foundation Preparatory	#102	15	Female	No	Negative	Negative
	Solid Foundation Preparatory	#103	11	Male	No	Negative	Negative
	Solid Foundation Preparatory	#104	15	Female	No	Negative	Negative
	Solid Foundation Preparatory	#105	12	Female	No	Negative	Negative
	Solid Foundation Preparatory	#106	10	Female	No	Negative	Negative
	Solid Foundation Preparatory	#107	7	Female	Yes	Negative	Negative
	Solid Foundation Preparatory	#108	7	Male	Yes	Positive	Negative
	Solid Foundation Preparatory	#109	8	Male	Yes	Negative	Negative
	Solid Foundation Preparatory	#110	7	Female	No	Positive	Negative
	Solid Foundation Preparatory	#111	5	Female	No	Positive	Negative
	Solid Foundation Preparatory	#112	5	Female	No	Positive	Negative
	Solid Foundation Preparatory	#113	8	Male	Yes	Negative	Negative
	Solid Foundation Preparatory	#114	9	Female	Yes	Negative	Negative
	Solid Foundation Preparatory	#115	10	Female	Yes	Positive	Negative
	Solid Foundation Preparatory	#116	5	Male	Yes	Positive	Negative
	Solid Foundation Preparatory	#117	7	Male	No	Negative	Negative
	Solid Foundation Preparatory	#118	13	Male	No	Negative	Negative
	Solid Foundation Preparatory	#119	14	Male	No	Positive	Positive
	Solid Foundation Preparatory	#120	12	Male	No	Negative	Negative
	Solid Foundation Preparatory	#121	10	Male	No	Negative	Negative
	Solid Foundation Preparatory	#122	9	Male	Yes	Negative	Negative
2014-12-01	Krodua Life Education Institute	#001	8	Male	No	Positive	Negative
	Krodua Life Education Institute	#002	11	Male	No	Negative	Negative
	Krodua Life Education Institute	#003	11	Male	Yes	Negative	Negative
	Krodua Life Education Institute	#004	12	Male	No	Positive	Positive
	Krodua Life Education Institute	#005	12	Male	Yes	Negative	Negative
	Krodua Life Education Institute	#006	5	Male	No	Negative	Negative
	Krodua Life Education Institute	#007	14	Male	Yes	Negative	Negative
	Krodua Life Education Institute	#008	14	Male	Yes	Positive	Negative
	Krodua Life Education Institute	#009	12	Female	No	Negative	Negative
	Krodua Life Education Institute	#010	10	Female	No	Negative	Negative
	Krodua Life Education Institute	#011	12	Male	No	Negative	Negative
	Krodua Life Education Institute	#012	10	Male	No	Positive	Negative
	Krodua Life Education Institute	#013	10	Female	No	Positive	Negative
	Krodua Life Education Institute	#014	9	Male	No	Positive	Negative
	Krodua Life Education Institute	#015	14	Female	No	Positive	Negative
	Krodua Life Education Institute	#016	11	Male	No	Negative	Negative
	Krodua Life Education Institute	#017	8	Male	No	Negative	Negative
	Krodua Life Education Institute	#018	12	Female	No	Negative	Negative
	Krodua Life Education Institute	#019	11	Female	No	Negative	Negative
	Krodua Life Education Institute	#020	10	Female	No	Positive	Negative
	Krodua Life Education Institute	#021	10	Female	No	Negative	Negative
	Krodua Life Education Institute	#022	8	Female	No	Negative	Negative
	Krodua Life Education Institute	#023	10	Female	No	Positive	Negative
	Krodua Life Education Institute	#024	11	Male	No	Negative	Negative
	Krodua Life Education Institute	#025	11	Female	No	Negative	Negative
	Krodua Life Education Institute	#026	8	Male	No	Negative	Negative
	Krodua Life Education Institute	#027	9	Female	No	Negative	Negative
	Krodua Life Education Institute	#028	8	Female	No	Negative	Negative
	Krodua Life Education Institute	#029	12	Female	Yes	Negative	Negative
	Krodua Life Education Institute	#030	10	Female	No	Negative	Negative
	Krodua Life Education Institute	#031	10	Male	No	Negative	Negative
	Krodua Life Education Institute	#032	9	Male	No	Negative	Negative
	Krodua Life Education Institute	#033	9	Male	No	Negative	Negative
	Krodua Life Education Institute	#034	12	Male	No	Negative	Negative
	Krodua Life Education Institute	#035	9	Male	No	Negative	Negative
	Krodua Life Education Institute	#036	11	Male	No	Negative	Negative
	Krodua Life Education Institute	#037	7	Female	No	Negative	Negative
	Krodua Life Education Institute	#038	8	Male	No	Negative	Negative
	Krodua Life Education Institute	#039	9	Male	No	Negative	Negative
	Krodua Life Education Institute	#040	8	Male	Yes	Negative	Negative
	Krodua Life Education Institute	#041	9	Female	No	Negative	Negative
	Krodua Life Education Institute	#042	8	Female	No	Negative	Negative
	Krodua Life Education Institute	#043	10	Female	No	Negative	Negative
	Krodua Life Education Institute	#044	7	Male	No	Negative	Negative
	Krodua Life Education Institute	#045	9	Female	Yes	Negative	Negative
	Krodua Life Education Institute	#046	10	Female	No	Negative	Negative
	Krodua Life Education Institute	#047	9	Female	No	Negative	Negative
	Krodua Life Education Institute	#048	7	Male	No	Negative	Negative
	Krodua Life Education Institute	#049	9	Male	No	Positive	Negative
	Krodua Life Education Institute	#050	8	Male	No	Negative	Negative
	Krodua Life Education Institute	#051	13	Male	No	Negative	Negative
	Krodua Life Education Institute	#052	9	Male	Yes	Negative	Negative
	Krodua Life Education Institute	#053	8	Male	Yes	Negative	Negative
	Krodua Life Education Institute	#054	8	Male	No	Negative	Negative
	Krodua Life Education Institute	#055	8	Female	No	Negative	Negative
	Krodua Life Education Institute	#056	8	Female	No	Negative	Negative
	Krodua Life Education Institute	#057	11	Female	No	Negative	Negative
	Krodua Life Education Institute	#058	7	Male	No	Negative	Negative
	Krodua Life Education Institute	#059	8	Female	Yes	Negative	Negative
	Krodua Life Education Institute	#060	7	Female	No	Negative	Negative
	Krodua Life Education Institute	#061	6	Male	No	Negative	Negative
	Krodua Life Education Institute	#062	5	Female	No	Negative	Negative
	Krodua Life Education Institute	#063	7	Female	No	Negative	Negative
	Krodua Life Education Institute	#064	8	Female	Yes	Negative	Negative
	Krodua Life Education Institute	#065	8	Male	No	Negative	Negative
	Krodua Life Education Institute	#066	5	Male	No	Negative	Negative
	Krodua Life Education Institute	#067	5	Female	No	Negative	Negative
	Krodua Life Education Institute	#068	6	Male	No	Negative	Negative
	Krodua Life Education Institute	#069	5	Male	No	Negative	Negative
	Krodua Life Education Institute	#070	5	Female	No	Negative	Negative
	Krodua Life Education Institute	#071	5	Male	No	Negative	Negative
	Krodua Life Education Institute	#072	5	Male	No	Negative	Negative
	Krodua Life Education Institute	#073	6	Male	No	Negative	Negative
	Krodua Life Education Institute	#074	5	Male	No	Negative	Negative
	Krodua Life Education Institute	#075	5	Male	No	Negative	Negative
	Krodua Life Education Institute	#076	6	Female	No	Negative	Negative
	Krodua Life Education Institute	#077	6	Female	No	Negative	Negative
	Krodua Life Education Institute	#078	6	Male	No	Negative	Negative
	Krodua Life Education Institute	#079	5	Female	Yes	Negative	Negative
	Krodua Life Education Institute	#080	5	Male	No	Negative	Negative
	Krodua Life Education Institute	#081	5	Female	No	Negative	Negative
	Krodua Life Education Institute	#082	5	Male	No	Negative	Negative
	Krodua Life Education Institute	#083	5	Male	No	Negative	Negative
	Krodua Life Education Institute	#084	5	Female	No	Negative	Negative
	Krodua Life Education Institute	#085	6	Male	No	Negative	Negative
	Krodua Life Education Institute	#086	8	Male	Yes	Negative	Negative
	Krodua Life Education Institute	#087	5	Female	Yes	Negative	Negative
	Krodua Life Education Institute	#088	5	Male	No	Negative	Negative
	Krodua Life Education Institute	#089	5	Male	No	Negative	Negative
	Krodua Life Education Institute	#090	6	Female	No	Negative	Negative
	Krodua Life Education Institute	#091	5	Male	No	Negative	Negative
	Krodua Life Education Institute	#092	6	Male	Yes	Negative	Negative
	Krodua Life Education Institute	#093	7	Female	No	Negative	Negative
	Krodua Life Education Institute	#094	6	Male	No	Negative	Negative
	Krodua Life Education Institute	#095	5	Male	No	Negative	Negative
	Krodua Life Education Institute	#096	6	Male	No	Negative	Negative
	Krodua Life Education Institute	#097	5	Male	No	Negative	Negative
	Krodua Life Education Institute	#098	6	Male	No	Negative	Negative
	Krodua Life Education Institute	#099	6	Male	No	Negative	Negative
	Krodua Life Education Institute	#100	5	Female	Yes	Negative	Negative
	Krodua Life Education Institute	#101	5	Male	No	Negative	Negative
	Krodua Life Education Institute	#102	10	Female	Yes	Negative	Negative
2014-12-02	Nyanoa standard Foundation Preparatory	#001	10	Male	No	Positive	Negative
	Nyanoa standard Foundation Preparatory	#002	10	Female	No	Negative	Negative
	Nyanoa standard Foundation Preparatory	#003	11	Female	No	Positive	Negative
	Nyanoa standard Foundation Preparatory	#004	11	Male	No	Positive	Negative
	Nyanoa standard Foundation Preparatory	#005	11	Female	No	Negative	Negative
	Nyanoa standard Foundation Preparatory	#006	11	Male	No	Positive	Positive
	Nyanoa standard Foundation Preparatory	#007	11	Female	No	Negative	Negative
	Nyanoa standard Foundation Preparatory	#008	11	Female	No	Negative	Negative
	Nyanoa standard Foundation Preparatory	#009	12	Male	No	Negative	Negative
	Nyanoa standard Foundation Preparatory	#010	8	Female	No	Negative	Negative
	Nyanoa standard Foundation Preparatory	#011	14	Male	Yes	Negative	Negative
	Nyanoa standard Foundation Preparatory	#012	10	Female	No	Negative	Negative
	Nyanoa standard Foundation Preparatory	#013	14	Male	No	Negative	Negative
	Nyanoa standard Foundation Preparatory	#014	8	Female	No	Negative	Negative
	Nyanoa standard Foundation Preparatory	#015	11	Female	Yes	Positive	Negative
	Nyanoa standard Foundation Preparatory	#016	10	Female	Yes	Negative	Negative
	Nyanoa standard Foundation Preparatory	#017	7	Female	No	Negative	Negative
	Nyanoa standard Foundation Preparatory	#018	7	Female	Yes	Negative	Negative
	Nyanoa standard Foundation Preparatory	#019	10	Female	No	Negative	Negative
	Nyanoa standard Foundation Preparatory	#020	8	Female	No	Negative	Negative
	Nyanoa standard Foundation Preparatory	#021	8	Female	No	Negative	Negative
	Nyanoa standard Foundation Preparatory	#022	8	Male	No	Negative	Negative
	Nyanoa standard Foundation Preparatory	#023	11	Male	Yes	Positive	Positive
	Nyanoa standard Foundation Preparatory	#024	10	Male	Yes	Negative	Negative
	Nyanoa standard Foundation Preparatory	#025	9	Female	No	Negative	Negative
	Nyanoa standard Foundation Preparatory	#026	9	Male	No	Positive	Negative
	Nyanoa standard Foundation Preparatory	#027	11	Male	No	Negative	Negative
	Nyanoa standard Foundation Preparatory	#028	7	Male	No	Negative	Negative
	Nyanoa standard Foundation Preparatory	#029	10	Female	No	Negative	Negative
	Nyanoa standard Foundation Preparatory	#030	7	Female	Yes	Negative	Negative
	Nyanoa standard Foundation Preparatory	#031	9	Female	Yes	Negative	Negative
	Nyanoa standard Foundation Preparatory	#032	9	Male	No	Negative	Negative
	Nyanoa standard Foundation Preparatory	#033	7	Female	No	Negative	Negative
	Nyanoa standard Foundation Preparatory	#034	8	Male	No	Negative	Negative
	Nyanoa standard Foundation Preparatory	#035	9	Female	Yes	Negative	Negative
	Nyanoa standard Foundation Preparatory	#036	7	Female	No	Negative	Negative
	Nyanoa standard Foundation Preparatory	#037	8	Male	No	Negative	Negative
	Nyanoa standard Foundation Preparatory	#038	6	Female	No	Negative	Negative
	Nyanoa standard Foundation Preparatory	#039	8	Male	No	Negative	Negative
	Nyanoa standard Foundation Preparatory	#040	9	Male	No	Negative	Negative
	Nyanoa standard Foundation Preparatory	#041	10	Female	No	Negative	Negative
	Nyanoa standard Foundation Preparatory	#042	6	Male	No	Positive	Negative
	Nyanoa standard Foundation Preparatory	#043	6	Female	No	Negative	Negative
	Nyanoa standard Foundation Preparatory	#044	5	Male	No	Negative	Negative
	Nyanoa standard Foundation Preparatory	#045	5	Female	No	Positive	Negative
	Nyanoa standard Foundation Preparatory	#046	5	Female	Yes	Negative	Negative
	Nyanoa standard Foundation Preparatory	#047	7	Female	No	Negative	Negative
	Nyanoa standard Foundation Preparatory	#048	5	Female	No	Negative	Negative
	Nyanoa standard Foundation Preparatory	#049	9	Male	No	Negative	Negative
	Nyanoa standard Foundation Preparatory	#050	6	Male	No	Negative	Negative
	Nyanoa standard Foundation Preparatory	#051	5	Female	No	Negative	Negative
	Nyanoa standard Foundation Preparatory	#052	7	Male	No	Negative	Negative
	Nyanoa standard Foundation Preparatory	#053	7	Female	No	Negative	Negative
	Nyanoa standard Foundation Preparatory	#054	5	Female	No	Negative	Negative
	Nyanoa standard Foundation Preparatory	#055	8	Male	No	Negative	Negative
	Nyanoa standard Foundation Preparatory	#056	6	Male	No	Negative	Negative
	Nyanoa standard Foundation Preparatory	#057	6	Female	No	Negative	Negative
	Nyanoa standard Foundation Preparatory	#058	5	Male	No	Negative	Negative
	Nyanoa standard Foundation Preparatory	#059	6	Female	No	Negative	Negative
	Nyanoa standard Foundation Preparatory	#060	7	Female	No	Positive	Negative
	Nyanoa standard Foundation Preparatory	#061	5	Male	No	Negative	Negative
	Nyanoa standard Foundation Preparatory	#062	7	Female	Yes	Negative	Negative
	Nyanoa standard Foundation Preparatory	#063	6	Male	No	Negative	Negative
	Nyanoa standard Foundation Preparatory	#064	6	Male	No	Negative	Negative
	Nyanoa standard Foundation Preparatory	#065	5	Male	No	Positive	Positive
	Nyanoa standard Foundation Preparatory	#066	5	Male	No	Negative	Negative
	Nyanoa standard Foundation Preparatory	#067	6	Male	No	Positive	Negative
	Nyanoa standard Foundation Preparatory	#068	5	Female	No	Negative	Negative
	Nyanoa standard Foundation Preparatory	#069	6	Male	No	Negative	Positive
	Nyanoa standard Foundation Preparatory	#070	7	Female	No	Negative	Negative
	Nyanoa standard Foundation Preparatory	#071	5	Female	Yes	Negative	Negative
	Nyanoa standard Foundation Preparatory	#072	10	Male	Yes	Negative	Negative
	Nyanoa standard Foundation Preparatory	#073	6	Male	No	Negative	Negative
	Nyanoa standard Foundation Preparatory	#074	7	Female	No	Negative	Positive
	Nyanoa standard Foundation Preparatory	#075	6	Female	No	Negative	Negative
	Nyanoa standard Foundation Preparatory	#076	6	Female	Yes	Negative	Negative
	Nyanoa standard Foundation Preparatory	#077	9	Female	No	Negative	Negative
	Nyanoa standard Foundation Preparatory	#078	7	Female	No	Negative	Negative
	Nyanoa standard Foundation Preparatory	#079	8	Male	No	Negative	Negative
	Nyanoa standard Foundation Preparatory	#080	7	Male	Yes	Negative	Negative
	Nyanoa standard Foundation Preparatory	#081	7	Male	No	Negative	Negative
	Nyanoa standard Foundation Preparatory	#082	7	Male	No	Negative	Negative
	Nyanoa standard Foundation Preparatory	#083	7	Male	Yes	Negative	Negative
	Nyanoa standard Foundation Preparatory	#084	8	Male	Yes	Negative	Negative
	Nyanoa standard Foundation Preparatory	#085	6	Female	No	Negative	Negative
	Nyanoa standard Foundation Preparatory	#086	6	Male	Yes	Positive	Negative
	Nyanoa standard Foundation Preparatory	#087	5	Female	No	Negative	Negative
	Nyanoa standard Foundation Preparatory	#088	5	Male	No	Negative	Negative
	Nyanoa standard Foundation Preparatory	#089	9	Male	No	Negative	Negative
2014-12-02	Solid Foundation Preparatory	#001	5	Female	No	Negative	Negative
	Solid Foundation Preparatory	#002	6	Female	No	Negative	Negative
	Solid Foundation Preparatory	#003	5	Female	Yes	Negative	Negative
	Solid Foundation Preparatory	#004	5	Female	No	Negative	Negative
	Solid Foundation Preparatory	#005	6	Male	No	Negative	Negative
	Solid Foundation Preparatory	#006	5	Male	No	Negative	Negative
	Solid Foundation Preparatory	#007	7	Female	Yes	Negative	Negative
	Solid Foundation Preparatory	#008	5	Male	No	Negative	Negative
	Solid Foundation Preparatory	#009	5	Male	No	Negative	Negative
	Solid Foundation Preparatory	#010	5	Female	No	Negative	Negative
	Solid Foundation Preparatory	#011	6	Female	No	Negative	Negative
	Solid Foundation Preparatory	#012	5	Male	Yes	Negative	Negative
	Solid Foundation Preparatory	#013	5	Male	No	Negative	Negative
	Solid Foundation Preparatory	#014	5	Female	No	Negative	Negative
	Solid Foundation Preparatory	#015	6	Male	No	Negative	Negative
	Solid Foundation Preparatory	#016	5	Male	No	Negative	Negative
	Solid Foundation Preparatory	#017	6	Male	Yes	Negative	Negative
	Solid Foundation Preparatory	#018	5	Male	No	Negative	Negative
	Solid Foundation Preparatory	#019	5	Male	No	Negative	Negative
	Solid Foundation Preparatory	#020	5	Male	No	Negative	Negative
	Solid Foundation Preparatory	#021	6	Female	No	Negative	Negative
	Solid Foundation Preparatory	#022	5	Male	No	Negative	Negative
	Solid Foundation Preparatory	#023	5	Female	No	Negative	Negative
	Solid Foundation Preparatory	#024	5	Male	No	Negative	Negative
	Solid Foundation Preparatory	#025	5	Male	No	Negative	Negative
	Solid Foundation Preparatory	#026	5	Female	No	Negative	Negative
	Solid Foundation Preparatory	#027	5	Female	No	Negative	Negative
	Solid Foundation Preparatory	#028	5	Female	No	Negative	Negative
	Solid Foundation Preparatory	#029	5	Male	No	Negative	Negative
	Solid Foundation Preparatory	#030	5	Male	No	Negative	Negative
	Solid Foundation Preparatory	#031	5	Female	No	Negative	Negative
	Solid Foundation Preparatory	#032	8	Female	Yes	Negative	Negative
	Solid Foundation Preparatory	#033	5	Male	No	Negative	Negative
	Solid Foundation Preparatory	#034	5	Female	No	Negative	Negative
	Solid Foundation Preparatory	#035	5	Male	No	Negative	Negative
	Solid Foundation Preparatory	#036	5	Male	No	Negative	Negative
	Solid Foundation Preparatory	#037	5	Female	No	Negative	Negative
	Solid Foundation Preparatory	#038	5	Male	Yes	Negative	Negative
	Solid Foundation Preparatory	#039	5	Female	No	Positive	Negative
	Solid Foundation Preparatory	#040	5	Female	No	Negative	Negative
	Solid Foundation Preparatory	#041	5	Male	No	Negative	Negative
	Solid Foundation Preparatory	#042	5	Female	No	Negative	Negative
	Solid Foundation Preparatory	#043	8	Male	No	Negative	Negative
	Solid Foundation Preparatory	#044	5	Female	No	Negative	Negative
	Solid Foundation Preparatory	#045	5	Female	No	Negative	Negative
	Solid Foundation Preparatory	#046	5	Female	No	Negative	Negative
	Solid Foundation Preparatory	#047	5	Male	No	Negative	Negative
	Solid Foundation Preparatory	#048	5	Female	No	Negative	Negative
	Solid Foundation Preparatory	#049	5	Female	No	Negative	Negative
	Solid Foundation Preparatory	#050	5	Male	No	Negative	Negative
	Solid Foundation Preparatory	#051	5	Male	No	Negative	Negative
	Solid Foundation Preparatory	#052	5	Female	No	Negative	Negative
	Solid Foundation Preparatory	#053	5	Male	No	Negative	Negative
	Solid Foundation Preparatory	#054	5	Female	No	Negative	Negative
	Solid Foundation Preparatory	#055	5	Male	No	Negative	Negative
	Solid Foundation Preparatory	#056	5	Female	No	Negative	Negative
	Solid Foundation Preparatory	#057	5	Male	No	Negative	Negative
	Solid Foundation Preparatory	#058	5	Female	No	Negative	Negative
	Solid Foundation Preparatory	#059	8	Male	No	Negative	Negative
	Solid Foundation Preparatory	#060	6	Male	No	Negative	Negative
	Solid Foundation Preparatory	#061	7	Female	No	Negative	Negative
	Solid Foundation Preparatory	#062	7	Female	No	Negative	Negative
	Solid Foundation Preparatory	#063	5	Female	No	Negative	Negative
	Solid Foundation Preparatory	#064	8	Male	No	Negative	Negative
	Solid Foundation Preparatory	#065	6	Female	No	Negative	Negative
	Solid Foundation Preparatory	#066	6	Female	No	Negative	Negative
	Solid Foundation Preparatory	#067	6	Male	No	Negative	Negative
	Solid Foundation Preparatory	#068	7	Male	No	Negative	Negative
	Solid Foundation Preparatory	#069	7	Male	Yes	Negative	Negative
	Solid Foundation Preparatory	#070	10	Female	No	Negative	Negative
	Solid Foundation Preparatory	#071	6	Male	No	Negative	Negative
	Solid Foundation Preparatory	#072	6	Male	No	Negative	Negative
	Solid Foundation Preparatory	#073	7	Male	No	Negative	Negative
	Solid Foundation Preparatory	#074	10	Male	No	Positive	Negative
	Solid Foundation Preparatory	#075	10	Female	No	Negative	Negative
	Solid Foundation Preparatory	#076	10	Female	No	Negative	Negative
	Solid Foundation Preparatory	#077	7	Male	No	Positive	Negative
	Solid Foundation Preparatory	#078	7	Male	Yes	Negative	Negative
	Solid Foundation Preparatory	#079	6	Male	No	Negative	Negative
	Solid Foundation Preparatory	#080	10	Female	No	Negative	Negative
	Solid Foundation Preparatory	#081	12	Female	No	Negative	Negative
	Solid Foundation Preparatory	#082	12	Male	Yes	Positive	Negative
	Solid Foundation Preparatory	#083	10	Male	Yes	Negative	Negative
	Solid Foundation Preparatory	#084	9	Female	No	Negative	Negative
	Solid Foundation Preparatory	#085	10	Female	No	Negative	Negative
	Solid Foundation Preparatory	#086	8	Female	No	Negative	Negative
	Solid Foundation Preparatory	#087	9	Female	No	Negative	Negative
	Solid Foundation Preparatory	#088	8	Female	No	Negative	Negative
	Solid Foundation Preparatory	#089	11	Female	No	Negative	Negative
	Solid Foundation Preparatory	#090	9	Male	No	Negative	Negative
	Solid Foundation Preparatory	#091	10	Male	No	Negative	Negative
	Solid Foundation Preparatory	#092	5	Male	No	Negative	Negative
	Solid Foundation Preparatory	#093	5	Male	Yes	Negative	Negative
	Solid Foundation Preparatory	#094	5	Male	Yes	Positive	Negative
	Solid Foundation Preparatory	#095	5	Male	No	Negative	Negative
	Solid Foundation Preparatory	#096	5	Male	No	Negative	Negative
	Solid Foundation Preparatory	#097	5	Female	No	Negative	Negative
	Solid Foundation Preparatory	#098	5	Male	Yes	Negative	Negative
	Solid Foundation Preparatory	#099	5	Female	No	Negative	Negative
	Solid Foundation Preparatory	#100	5	Female	No	Negative	Negative
2014-12-01	Breman Anglican Junior High School	#001	11	Female	No	Negative	Negative
	Breman Anglican Junior High School	#002	10	Male	Yes	Negative	Negative
	Breman Anglican Junior High School	#003	14	Female	Yes	Negative	Negative
	Breman Anglican Junior High School	#004	12	Female	Yes	Negative	Negative
	Breman Anglican Junior High School	#005	11	Female	No	Negative	Negative
	Breman Anglican Junior High School	#006	10	Male	Yes	Negative	Negative
	Breman Anglican Junior High School	#007	13	Female	No	Negative	Negative
	Breman Anglican Junior High School	#008	12	Female	No	Negative	Negative
	Breman Anglican Junior High School	#009	11	Male	No	Negative	Negative
	Breman Anglican Junior High School	#010	8	Female	Yes	Negative	Negative
	Breman Anglican Junior High School	#011	13	Male	No	Negative	Negative
	Breman Anglican Junior High School	#012	9	Female	No	Positive	Negative
	Breman Anglican Junior High School	#013	11	Male	No	Negative	Negative
	Breman Anglican Junior High School	#014	9	Female	Yes	Negative	Negative
	Breman Anglican Junior High School	#015	13	Male	Yes	Negative	Negative
	Breman Anglican Junior High School	#016	9	Male	No	Negative	Negative
	Breman Anglican Junior High School	#017	13	Male	No	Negative	Negative
	Breman Anglican Junior High School	#018	12	Male	No	Negative	Negative
	Breman Anglican Junior High School	#019	12	Female	No	Negative	Negative
	Breman Anglican Junior High School	#020	9	Female	No	Negative	Negative
	Breman Anglican Junior High School	#021	13	Female	No	Positive	Negative
	Breman Anglican Junior High School	#022	8	Female	Yes	Positive	Negative
	Breman Anglican Junior High School	#023	13	Female	No	Negative	Negative
	Breman Anglican Junior High School	#024	10	Female	No	Negative	Negative
	Breman Anglican Junior High School	#025	11	Female	No	Negative	Negative
	Breman Anglican Junior High School	#026	12	Female	No	Negative	Negative
	Breman Anglican Junior High School	#027	12	Female	Yes	Positive	Negative
	Breman Anglican Junior High School	#028	11	Female	No	Negative	Negative
	Breman Anglican Junior High School	#029	12	Female	No	Positive	Negative
	Breman Anglican Junior High School	#030	9	Male	No	Negative	Negative
	Breman Anglican Junior High School	#031	11	Female	No	Negative	Negative
	Breman Anglican Junior High School	#032	13	Male	No	Positive	Positive
	Breman Anglican Junior High School	#033	13	Female	No	Negative	Positive
	Breman Anglican Junior High School	#034	15	Male	Yes	Negative	Negative
	Breman Anglican Junior High School	#035	13	Female	No	Negative	Negative
	Breman Anglican Junior High School	#036	8	Female	No	Negative	Negative
	Breman Anglican Junior High School	#037	14	Female	No	Negative	Negative
	Breman Anglican Junior High School	#038	8	Female	Yes	Negative	Negative
	Breman Anglican Junior High School	#039	13	Female	Yes	Negative	Negative
	Breman Anglican Junior High School	#040	6	Male	No	Negative	Negative
	Breman Anglican Junior High School	#041	14	Female	No	Positive	Negative
	Breman Anglican Junior High School	#042	7	Female	No	Negative	Negative
	Breman Anglican Junior High School	#043	11	Male	Yes	Negative	Negative
	Breman Anglican Junior High School	#044	10	Male	Yes	Negative	Negative
	Breman Anglican Junior High School	#045	9	Female	Yes	Negative	Negative
	Breman Anglican Junior High School	#046	6	Male	No	Negative	Negative
	Breman Anglican Junior High School	#047	9	Male	Yes	Negative	Negative
	Breman Anglican Junior High School	#048	8	Male	No	Negative	Negative
	Breman Anglican Junior High School	#049	10	Male	Yes	Negative	Negative
	Breman Anglican Junior High School	#050	7	Male	Yes	Negative	Negative
	Breman Anglican Junior High School	#051	8	Female	No	Negative	Negative
	Breman Anglican Junior High School	#052	8	Female	Yes	Negative	Negative
	Breman Anglican Junior High School	#053	9	Male	Yes	Negative	Negative
	Breman Anglican Junior High School	#054	8	Female	No	Positive	Negative
	Breman Anglican Junior High School	#055	7	Male	Yes	Negative	Negative
	Breman Anglican Junior High School	#056	11	Female	Yes	Negative	Negative
	Breman Anglican Junior High School	#057	7	Male	Yes	Positive	Positive
	Breman Anglican Junior High School	#058	11	Male	Yes	Negative	Negative
	Breman Anglican Junior High School	#059	7	Female	No	Negative	Negative
	Breman Anglican Junior High School	#060	7	Female	No	Negative	Negative
	Breman Anglican Junior High School	#061	12	Male	No	Negative	Negative
	Breman Anglican Junior High School	#062	5	Male	No	Negative	Positive
	Breman Anglican Junior High School	#063	7	Male	Yes	Negative	Negative
	Breman Anglican Junior High School	#064	6	Female	Yes	Negative	Negative
	Breman Anglican Junior High School	#065	6	Male	Yes	Negative	Negative
	Breman Anglican Junior High School	#066	7	Male	Yes	Negative	Negative
	Breman Anglican Junior High School	#067	7	Male	No	Negative	Negative
	Breman Anglican Junior High School	#068	7	Female	Yes	Negative	Negative
	Breman Anglican Junior High School	#069	5	Female	No	Negative	Negative
	Breman Anglican Junior High School	#070	5	Male	Yes	Negative	Negative
	Breman Anglican Junior High School	#071	5	Female	No	Negative	Negative
	Breman Anglican Junior High School	#072	5	Male	No	Negative	Negative
	Breman Anglican Junior High School	#073	6	Female	No	Negative	Negative
	Breman Anglican Junior High School	#074	5	Male	No	Negative	Negative
	Breman Anglican Junior High School	#075	6	Male	No	Negative	Negative
	Breman Anglican Junior High School	#076	5	Female	No	Negative	Negative
	Breman Anglican Junior High School	#077	5	Female	No	Negative	Negative
	Breman Anglican Junior High School	#078	6	Female	No	Negative	Negative
	Breman Anglican Junior High School	#079	5	Male	No	Negative	Negative
	Breman Anglican Junior High School	#080	5	Female	No	Negative	Negative
	Breman Anglican Junior High School	#081	5	Female	No	Negative	Negative
	Breman Anglican Junior High School	#082	5	Female	No	Negative	Negative
	Breman Anglican Junior High School	#083	5	Female	No	Negative	Negative
	Breman Anglican Junior High School	#084	5	Female	No	Negative	Negative
	Breman Anglican Junior High School	#085	6	Female	No	Negative	Negative
	Breman Anglican Junior High School	#086	6	Female	No	Negative	Negative
	Breman Anglican Junior High School	#087	5	Female	No	Negative	Negative
	Breman Anglican Junior High School	#088	6	Female	No	Negative	Negative
	Breman Anglican Junior High School	#089	5	Female	No	Negative	Negative
	Breman Anglican Junior High School	#090	6	Male	No	Negative	Negative
	Breman Anglican Junior High School	#091	5	Female	No	Positive	Positive
	Breman Anglican Junior High School	#092	5	Female	No	Negative	Negative
	Breman Anglican Junior High School	#093	5	Male	No	Negative	Negative
2014-11-26	Abamkrom Methodist Junior High School	#001	6	Female	No	Negative	Negative
	Abamkrom Methodist Junior High School	#002	5	Female	No	Negative	Negative
	Abamkrom Methodist Junior High School	#003	7	Male	No	Negative	Negative
	Abamkrom Methodist Junior High School	#004	5	Female	No	Negative	Negative
	Abamkrom Methodist Junior High School	#005	10	Male	No	Negative	Negative
	Abamkrom Methodist Junior High School	#006	7	Male	No	Negative	Negative
	Abamkrom Methodist Junior High School	#007	6	Male	No	Negative	Negative
	Abamkrom Methodist Junior High School	#008	7	Female	No	Negative	Negative
	Abamkrom Methodist Junior High School	#009	7	Female	No	Negative	Negative
	Abamkrom Methodist Junior High School	#010	10	Male	No	Negative	Negative
	Abamkrom Methodist Junior High School	#011	5	Female	No	Negative	Negative
	Abamkrom Methodist Junior High School	#012	7	Male	No	Negative	Negative
	Abamkrom Methodist Junior High School	#013	7	Female	No	Negative	Negative
	Abamkrom Methodist Junior High School	#014	7	Male	No	Negative	Negative
	Abamkrom Methodist Junior High School	#015	5	Male	No	Negative	Negative
	Abamkrom Methodist Junior High School	#016	5	Male	No	Positive	Negative
	Abamkrom Methodist Junior High School	#017	8	Male	No	Negative	Negative
	Abamkrom Methodist Junior High School	#018	5	Male	No	Negative	Negative
	Abamkrom Methodist Junior High School	#019	8	Female	No	Negative	Negative
	Abamkrom Methodist Junior High School	#020	6	Female	No	Negative	Negative
	Abamkrom Methodist Junior High School	#021	6	Male	No	Negative	Negative
	Abamkrom Methodist Junior High School	#022	8	Male	No	Negative	Negative
	Abamkrom Methodist Junior High School	#023	5	Female	No	Negative	Negative
	Abamkrom Methodist Junior High School	#024	10	Female	No	Negative	Negative
	Abamkrom Methodist Junior High School	#025	9	Female	No	Negative	Negative
	Abamkrom Methodist Junior High School	#026	12	Male	No	Negative	Negative
	Abamkrom Methodist Junior High School	#027	9	Female	Yes	Negative	Negative
	Abamkrom Methodist Junior High School	#028	12	Female	No	Negative	Negative
	Abamkrom Methodist Junior High School	#029	10	Female	No	Negative	Negative
	Abamkrom Methodist Junior High School	#030	11	Male	No	Negative	Negative
	Abamkrom Methodist Junior High School	#031	12	Male	No	Positive	Negative
	Abamkrom Methodist Junior High School	#032	11	Female	No	Negative	Negative
	Abamkrom Methodist Junior High School	#033	10	Male	No	Negative	Negative
	Abamkrom Methodist Junior High School	#034	5	Female	No	Negative	Negative
	Abamkrom Methodist Junior High School	#035	6	Male	No	Negative	Negative
	Abamkrom Methodist Junior High School	#036	6	Female	No	Positive	Negative
	Abamkrom Methodist Junior High School	#037	6	Male	No	Negative	Negative
	Abamkrom Methodist Junior High School	#038	7	Female	No	Negative	Negative
	Abamkrom Methodist Junior High School	#039	6	Female	No	Negative	Negative
	Abamkrom Methodist Junior High School	#040	5	Male	No	Negative	Negative
	Abamkrom Methodist Junior High School	#041	7	Male	No	Negative	Negative
	Abamkrom Methodist Junior High School	#042	5	Male	Yes	Negative	Negative
	Abamkrom Methodist Junior High School	#043	14	Male	Yes	Positive	Positive
	Abamkrom Methodist Junior High School	#044	5	Female	No	Negative	Negative
	Abamkrom Methodist Junior High School	#045	7	Female	No	Negative	Negative
	Abamkrom Methodist Junior High School	#046	11	Female	No	Positive	Negative
	Abamkrom Methodist Junior High School	#047	8	Female	No	Negative	Negative
	Abamkrom Methodist Junior High School	#048	5	Female	No	Negative	Negative
	Abamkrom Methodist Junior High School	#049	8	Male	No	Negative	Negative
	Abamkrom Methodist Junior High School	#050	11	Male	No	Negative	Negative
	Abamkrom Methodist Junior High School	#051	10	Female	No	Negative	Negative
	Abamkrom Methodist Junior High School	#052	10	Male	Yes	Positive	Positive
	Abamkrom Methodist Junior High School	#053	11	Male	Yes	Negative	Negative
	Abamkrom Methodist Junior High School	#054	9	Male	Yes	Negative	Negative
	Abamkrom Methodist Junior High School	#055	8	Female	Yes	Positive	Negative
	Abamkrom Methodist Junior High School	#056	13	Female	Yes	Negative	Negative
	Abamkrom Methodist Junior High School	#057	10	Male	Yes	Positive	Negative
	Abamkrom Methodist Junior High School	#058	7	Female	No	Negative	Negative
	Abamkrom Methodist Junior High School	#059	10	Male	Yes	Negative	Negative
	Abamkrom Methodist Junior High School	#060	12	Male	No	Negative	Negative
	Abamkrom Methodist Junior High School	#061	10	Male	Yes	Negative	Negative
	Abamkrom Methodist Junior High School	#062	9	Male	Yes	Negative	Negative
	Abamkrom Methodist Junior High School	#063	9	Male	No	Negative	Negative
	Abamkrom Methodist Junior High School	#064	9	Male	Yes	Negative	Negative
	Abamkrom Methodist Junior High School	#065	7	Male	Yes	Negative	Negative
	Abamkrom Methodist Junior High School	#066	7	Male	No	Negative	Negative
	Abamkrom Methodist Junior High School	#067	9	Male	No	Negative	Negative
	Abamkrom Methodist Junior High School	#068	7	Male	Yes	Negative	Negative
	Abamkrom Methodist Junior High School	#069	7	Female	No	Negative	Negative
	Abamkrom Methodist Junior High School	#070	13	Male	Yes	Negative	Negative
	Abamkrom Methodist Junior High School	#071	9	Male	No	Negative	Negative
	Abamkrom Methodist Junior High School	#072	9	Male	No	Negative	Negative
	Abamkrom Methodist Junior High School	#073	7	Female	No	Negative	Negative
	Abamkrom Methodist Junior High School	#074	10	Female	No	Negative	Negative
	Abamkrom Methodist Junior High School	#075	8	Female	No	Negative	Negative
	Abamkrom Methodist Junior High School	#076	12	Female	No	Negative	Negative
	Abamkrom Methodist Junior High School	#077	10	Female	No	Negative	Negative
	Abamkrom Methodist Junior High School	#078	11	Male	No	Negative	Negative
	Abamkrom Methodist Junior High School	#079	12	Female	No	Positive	Negative
	Abamkrom Methodist Junior High School	#080	13	Female	No	Negative	Negative
	Abamkrom Methodist Junior High School	#081	14	Male	No	Negative	Negative
	Abamkrom Methodist Junior High School	#082	12	Male	No	Negative	Negative
	Abamkrom Methodist Junior High School	#083	12	Male	No	Negative	Negative
	Abamkrom Methodist Junior High School	#084	13	Female	No	Negative	Negative
	Abamkrom Methodist Junior High School	#085	15	Female	No	Negative	Negative
	Abamkrom Methodist Junior High School	#086	13	Female	No	Negative	Negative
	Abamkrom Methodist Junior High School	#087	15	Female	No	Negative	Negative
	Abamkrom Methodist Junior High School	#088	14	Female	No	Negative	Negative
	Abamkrom Methodist Junior High School	#089	14	Female	No	Negative	Negative
	Abamkrom Methodist Junior High School	#090	14	Male	No	Positive	Negative
	Abamkrom Methodist Junior High School	#091	13	Female	No	Negative	Negative
	Abamkrom Methodist Junior High School	#092	15	Male	No	Positive	Positive
	Abamkrom Methodist Junior High School	#093	15	Male	No	Positive	Negative
	Abamkrom Methodist Junior High School	#094	14	Male	Yes	Negative	Negative
	Abamkrom Methodist Junior High School	#095	15	Male	No	Negative	Negative
	Abamkrom Methodist Junior High School	#096	15	Male	No	Positive	Negative
	Abamkrom Methodist Junior High School	#097	14	Male	No	Negative	Negative
	Abamkrom Methodist Junior High School	#098	14	Male	No	Negative	Negative
	Abamkrom Methodist Junior High School	#099	15	Female	No	Negative	Negative
	Abamkrom Methodist Junior High School	#100	15	Female	No	Negative	Negative
2014-11-27	Abamkrom Islamic Junior High School	#001	11	Male	Yes	Negative	Negative
	Abamkrom Islamic Junior High School	#002	11	Male	No	Positive	Negative
	Abamkrom Islamic Junior High School	#003	14	Female	No	Positive	Negative
	Abamkrom Islamic Junior High School	#004	10	Male	No	Negative	Negative
	Abamkrom Islamic Junior High School	#005	10	Male	No	Negative	Negative
	Abamkrom Islamic Junior High School	#006	12	Male	Yes	Positive	Negative
	Abamkrom Islamic Junior High School	#007	8	Male	No	Positive	Negative
	Abamkrom Islamic Junior High School	#008	12	Male	No	Positive	Negative
	Abamkrom Islamic Junior High School	#009	12	Male	No	Negative	Negative
	Abamkrom Islamic Junior High School	#010	11	Female	No	Negative	Negative
	Abamkrom Islamic Junior High School	#011	14	Male	Yes	Negative	Negative
	Abamkrom Islamic Junior High School	#012	11	Male	No	Negative	Negative
	Abamkrom Islamic Junior High School	#013	8	Male	No	Negative	Negative
	Abamkrom Islamic Junior High School	#014	5	Female	No	Negative	Negative
	Abamkrom Islamic Junior High School	#015	5	Female	No	Negative	Negative
	Abamkrom Islamic Junior High School	#016	10	Male	Yes	Negative	Negative
	Abamkrom Islamic Junior High School	#017	5	Male	No	Negative	Negative
	Abamkrom Islamic Junior High School	#018	5	Female	No	Negative	Negative
	Abamkrom Islamic Junior High School	#019	5	Male	No	Negative	Negative
	Abamkrom Islamic Junior High School	#020	5	Female	No	Positive	Negative
	Abamkrom Islamic Junior High School	#021	5	Male	No	Negative	Negative
	Abamkrom Islamic Junior High School	#022	5	Female	Yes	Negative	Negative
	Abamkrom Islamic Junior High School	#023	5	Male	No	Negative	Negative
	Abamkrom Islamic Junior High School	#024	5	Male	No	Negative	Negative
	Abamkrom Islamic Junior High School	#025	5	Male	No	Negative	Negative
	Abamkrom Islamic Junior High School	#026	5	Female	No	Negative	Negative
	Abamkrom Islamic Junior High School	#027	5	Male	Yes	Negative	Negative
	Abamkrom Islamic Junior High School	#028	5	Male	Yes	Negative	Negative
	Abamkrom Islamic Junior High School	#029	12	Male	Yes	Negative	Negative
	Abamkrom Islamic Junior High School	#030	12	Male	No	Positive	Negative
	Abamkrom Islamic Junior High School	#031	8	Female	No	Negative	Negative
	Abamkrom Islamic Junior High School	#032	12	Male	No	Negative	Negative
	Abamkrom Islamic Junior High School	#033	9	Male	No	Negative	Negative
	Abamkrom Islamic Junior High School	#034	11	Female	No	Negative	Negative
	Abamkrom Islamic Junior High School	#035	9	Male	No	Negative	Negative
	Abamkrom Islamic Junior High School	#036	10	Female	No	Negative	Negative
	Abamkrom Islamic Junior High School	#037	10	Male	No	Negative	Negative
	Abamkrom Islamic Junior High School	#038	10	Male	Yes	Negative	Negative
	Abamkrom Islamic Junior High School	#039	11	Female	Yes	Negative	Negative
	Abamkrom Islamic Junior High School	#040	11	Male	No	Positive	Negative
	Abamkrom Islamic Junior High School	#041	11	Female	No	Negative	Negative
	Abamkrom Islamic Junior High School	#042	12	Male	No	Negative	Negative
	Abamkrom Islamic Junior High School	#043	10	Male	No	Negative	Negative
	Abamkrom Islamic Junior High School	#044	10	Female	No	Positive	Negative
	Abamkrom Islamic Junior High School	#045	10	Male	No	Positive	Negative
	Abamkrom Islamic Junior High School	#046	13	Male	Yes	Positive	Negative
	Abamkrom Islamic Junior High School	#047	13	Male	No	Negative	Negative
	Abamkrom Islamic Junior High School	#048	13	Male	No	Negative	Negative
	Abamkrom Islamic Junior High School	#049	10	Male	No	Negative	Negative
	Abamkrom Islamic Junior High School	#050	12	Male	No	Negative	Negative
	Abamkrom Islamic Junior High School	#051	6	Male	No	Negative	Negative
	Abamkrom Islamic Junior High School	#052	6	Female	No	Negative	Negative
	Abamkrom Islamic Junior High School	#053	6	Male	No	Negative	Negative
	Abamkrom Islamic Junior High School	#054	7	Male	No	Negative	Negative
	Abamkrom Islamic Junior High School	#055	7	Male	No	Negative	Negative
	Abamkrom Islamic Junior High School	#056	6	Male	No	Negative	Negative
	Abamkrom Islamic Junior High School	#057	6	Male	Yes	Negative	Negative
	Abamkrom Islamic Junior High School	#058	7	Female	No	Negative	Negative
	Abamkrom Islamic Junior High School	#059	5	Male	No	Negative	Negative
	Abamkrom Islamic Junior High School	#060	5	Female	No	Negative	Negative
	Abamkrom Islamic Junior High School	#061	5	Male	No	Negative	Negative
	Abamkrom Islamic Junior High School	#062	6	Female	No	Negative	Negative
	Abamkrom Islamic Junior High School	#063	6	Male	No	Negative	Negative
	Abamkrom Islamic Junior High School	#064	5	Male	No	Negative	Negative
	Abamkrom Islamic Junior High School	#065	12	Female	No	Negative	Negative
	Abamkrom Islamic Junior High School	#066	8	Female	No	Negative	Negative
	Abamkrom Islamic Junior High School	#067	6	Male	No	Negative	Negative
	Abamkrom Islamic Junior High School	#068	7	Female	No	Negative	Negative
	Abamkrom Islamic Junior High School	#069	5	Male	No	Negative	Negative
	Abamkrom Islamic Junior High School	#070	5	Female	No	Negative	Negative
	Abamkrom Islamic Junior High School	#071	5	Male	No	Negative	Negative
	Abamkrom Islamic Junior High School	#072	5	Male	No	Negative	Negative
	Abamkrom Islamic Junior High School	#073	5	Female	No	Negative	Negative
	Abamkrom Islamic Junior High School	#074	5	Female	No	Negative	Negative
	Abamkrom Islamic Junior High School	#075	7	Female	Yes	Negative	Negative
	Abamkrom Islamic Junior High School	#076	5	Female	No	Negative	Negative
	Abamkrom Islamic Junior High School	#077	10	Female	No	Negative	Negative
	Abamkrom Islamic Junior High School	#078	5	Male	No	Negative	Negative
	Abamkrom Islamic Junior High School	#079	5	Female	No	Negative	Negative
	Abamkrom Islamic Junior High School	#080	5	Male	No	Negative	Negative
	Abamkrom Islamic Junior High School	#081	7	Male	No	Negative	Negative
	Abamkrom Islamic Junior High School	#082	9	Male	No	Negative	Negative
	Abamkrom Islamic Junior High School	#083	11	Female	No	Negative	Negative
	Abamkrom Islamic Junior High School	#084	8	Male	No	Negative	Negative
	Abamkrom Islamic Junior High School	#085	10	Female	No	Negative	Negative
	Abamkrom Islamic Junior High School	#086	11	Female	No	Negative	Negative
	Abamkrom Islamic Junior High School	#087	9	Male	No	Negative	Negative
	Abamkrom Islamic Junior High School	#088	9	Female	No	Negative	Negative
	Abamkrom Islamic Junior High School	#089	9	Female	No	Negative	Negative
	Abamkrom Islamic Junior High School	#090	11	Female	No	Negative	Negative
	Abamkrom Islamic Junior High School	#091	11	Male	No	Negative	Negative
	Abamkrom Islamic Junior High School	#092	8	Female	No	Negative	Negative
	Abamkrom Islamic Junior High School	#093	8	Female	Yes	Negative	Negative
	Abamkrom Islamic Junior High School	#094	11	Male	No	Negative	Negative
	Abamkrom Islamic Junior High School	#095	12	Male	No	Positive	Negative
	Abamkrom Islamic Junior High School	#096	11	Male	No	Positive	Negative
	Abamkrom Islamic Junior High School	#097	11	Male	No	Negative	Negative
	Abamkrom Islamic Junior High School	#098	5	Female	No	Negative	Negative
	Abamkrom Islamic Junior High School	#099	5	Female	No	Negative	Negative
	Abamkrom Islamic Junior High School	#100	5	Male	No	Negative	Negative
2014-11-27	Abamkrom Seventh Day Adventist Primary	#001	15	Male	No	Negative	Negative
	Abamkrom Seventh Day Adventist Primary	#002	10	Male	No	Negative	Negative
	Abamkrom Seventh Day Adventist Primary	#003	12	Male	No	Negative	Negative
	Abamkrom Seventh Day Adventist Primary	#004	12	Female	No	Positive	Negative
	Abamkrom Seventh Day Adventist Primary	#005	14	Female	No	Positive	Negative
	Abamkrom Seventh Day Adventist Primary	#006	12	Female	No	Negative	Negative
	Abamkrom Seventh Day Adventist Primary	#007	12	Female	No	Positive	Positive
	Abamkrom Seventh Day Adventist Primary	#008	11	Female	No	Negative	Negative
	Abamkrom Seventh Day Adventist Primary	#009	12	Female	Yes	Negative	Negative
	Abamkrom Seventh Day Adventist Primary	#010	11	Male	Yes	Negative	Negative
	Abamkrom Seventh Day Adventist Primary	#011	10	Female	No	Negative	Negative
	Abamkrom Seventh Day Adventist Primary	#012	7	Male	No	Negative	Negative
	Abamkrom Seventh Day Adventist Primary	#013	8	Male	Yes	Negative	Negative
	Abamkrom Seventh Day Adventist Primary	#014	7	Male	No	Negative	Negative
	Abamkrom Seventh Day Adventist Primary	#015	9	Male	No	Positive	Negative
	Abamkrom Seventh Day Adventist Primary	#016	7	Female	No	Negative	Negative
	Abamkrom Seventh Day Adventist Primary	#017	8	Female	Yes	Negative	Negative
	Abamkrom Seventh Day Adventist Primary	#018	7	Male	No	Positive	Negative
	Abamkrom Seventh Day Adventist Primary	#019	7	Male	No	Negative	Negative
	Abamkrom Seventh Day Adventist Primary	#020	6	Male	No	Negative	Negative
	Abamkrom Seventh Day Adventist Primary	#021	7	Male	Yes	Negative	Negative
	Abamkrom Seventh Day Adventist Primary	#022	6	Male	No	Negative	Negative
	Abamkrom Seventh Day Adventist Primary	#023	9	Male	No	Negative	Negative
	Abamkrom Seventh Day Adventist Primary	#024	6	Male	No	Negative	Negative
	Abamkrom Seventh Day Adventist Primary	#025	7	Male	No	Negative	Negative
	Abamkrom Seventh Day Adventist Primary	#026	6	Male	No	Positive	Negative
	Abamkrom Seventh Day Adventist Primary	#027	6	Male	Yes	Negative	Negative
	Abamkrom Seventh Day Adventist Primary	#028	9	Female	Yes	Negative	Negative
	Abamkrom Seventh Day Adventist Primary	#029	14	Male	No	Negative	Negative
	Abamkrom Seventh Day Adventist Primary	#030	11	Male	Yes	Negative	Negative
	Abamkrom Seventh Day Adventist Primary	#031	13	Male	No	Negative	Negative
	Abamkrom Seventh Day Adventist Primary	#032	15	Female	No	Negative	Negative
	Abamkrom Seventh Day Adventist Primary	#033	9	Female	Yes	Positive	Negative
	Abamkrom Seventh Day Adventist Primary	#034	8	Female	Yes	Negative	Negative
	Abamkrom Seventh Day Adventist Primary	#035	9	Female	No	Negative	Negative
	Abamkrom Seventh Day Adventist Primary	#036	10	Female	No	Negative	Negative
	Abamkrom Seventh Day Adventist Primary	#037	9	Female	Yes	Positive	Negative
	Abamkrom Seventh Day Adventist Primary	#038	7	Female	No	Negative	Negative
	Abamkrom Seventh Day Adventist Primary	#039	8	Female	Yes	Negative	Negative
	Abamkrom Seventh Day Adventist Primary	#040	10	Male	Yes	Negative	Negative
	Abamkrom Seventh Day Adventist Primary	#041	12	Male	No	Negative	Negative
	Abamkrom Seventh Day Adventist Primary	#042	8	Female	No	Negative	Negative
	Abamkrom Seventh Day Adventist Primary	#043	9	Female	No	Negative	Negative
	Abamkrom Seventh Day Adventist Primary	#044	8	Male	No	Negative	Negative
	Abamkrom Seventh Day Adventist Primary	#045	12	Male	No	Negative	Negative
	Abamkrom Seventh Day Adventist Primary	#046	12	Female	Yes	Negative	Negative
	Abamkrom Seventh Day Adventist Primary	#047	14	Male	No	Positive	Negative
	Abamkrom Seventh Day Adventist Primary	#048	13	Female	No	Positive	Negative
	Abamkrom Seventh Day Adventist Primary	#049	9	Female	No	Negative	Negative
	Abamkrom Seventh Day Adventist Primary	#050	9	Female	No	Positive	Negative
	Abamkrom Seventh Day Adventist Primary	#051	12	Female	Yes	Negative	Negative
	Abamkrom Seventh Day Adventist Primary	#052	14	Male	No	Negative	Negative
	Abamkrom Seventh Day Adventist Primary	#053	12	Female	No	Negative	Negative
	Abamkrom Seventh Day Adventist Primary	#054	11	Female	No	Positive	Negative
	Abamkrom Seventh Day Adventist Primary	#055	11	Male	No	Negative	Negative
	Abamkrom Seventh Day Adventist Primary	#056	14	Female	Yes	Positive	Negative
	Abamkrom Seventh Day Adventist Primary	#057	10	Female	No	Negative	Negative
	Abamkrom Seventh Day Adventist Primary	#058	14	Female	No	Negative	Negative
	Abamkrom Seventh Day Adventist Primary	#059	11	Female	No	Negative	Negative
	Abamkrom Seventh Day Adventist Primary	#060	10	Male	No	Negative	Negative
	Abamkrom Seventh Day Adventist Primary	#061	10	Male	No	Negative	Negative
	Abamkrom Seventh Day Adventist Primary	#062	9	Male	No	Negative	Negative
	Abamkrom Seventh Day Adventist Primary	#063	11	Male	No	Positive	Negative
	Abamkrom Seventh Day Adventist Primary	#064	8	Female	No	Negative	Negative
	Abamkrom Seventh Day Adventist Primary	#065	8	Female	Yes	Negative	Negative
	Abamkrom Seventh Day Adventist Primary	#066	6	Female	Yes	Negative	Negative
	Abamkrom Seventh Day Adventist Primary	#067	7	Female	No	Negative	Negative
	Abamkrom Seventh Day Adventist Primary	#068	8	Female	No	Negative	Negative
	Abamkrom Seventh Day Adventist Primary	#069	9	Male	Yes	Negative	Negative
	Abamkrom Seventh Day Adventist Primary	#070	10	Male	Yes	Negative	Negative
	Abamkrom Seventh Day Adventist Primary	#071	6	Female	No	Negative	Negative
	Abamkrom Seventh Day Adventist Primary	#072	8	Male	No	Negative	Negative
	Abamkrom Seventh Day Adventist Primary	#073	14	Male	No	Negative	Negative
	Abamkrom Seventh Day Adventist Primary	#074	6	Female	No	Negative	Negative
	Abamkrom Seventh Day Adventist Primary	#075	10	Female	No	Negative	Negative
	Abamkrom Seventh Day Adventist Primary	#076	10	Female	Yes	Negative	Negative
	Abamkrom Seventh Day Adventist Primary	#077	10	Male	No	Negative	Negative
	Abamkrom Seventh Day Adventist Primary	#078	13	Female	No	Negative	Negative
	Abamkrom Seventh Day Adventist Primary	#079	9	Female	No	Negative	Negative
	Abamkrom Seventh Day Adventist Primary	#080	8	Female	No	Negative	Negative
	Abamkrom Seventh Day Adventist Primary	#081	6	Female	No	Negative	Negative
	Abamkrom Seventh Day Adventist Primary	#082	11	Male	No	Negative	Negative
	Abamkrom Seventh Day Adventist Primary	#083	9	Female	No	Negative	Negative
	Abamkrom Seventh Day Adventist Primary	#084	11	Female	Yes	Negative	Negative
	Abamkrom Seventh Day Adventist Primary	#085	12	Female	No	Negative	Negative
	Abamkrom Seventh Day Adventist Primary	#086	11	Female	Yes	Negative	Negative
	Abamkrom Seventh Day Adventist Primary	#087	7	Female	No	Negative	Negative
	Abamkrom Seventh Day Adventist Primary	#088	8	Male	No	Negative	Negative
	Abamkrom Seventh Day Adventist Primary	#089	7	Female	No	Negative	Negative
	Abamkrom Seventh Day Adventist Primary	#090	6	Male	No	Negative	Negative
	Abamkrom Seventh Day Adventist Primary	#091	9	Female	No	Negative	Negative
	Abamkrom Seventh Day Adventist Primary	#092	6	Female	No	Negative	Negative
	Abamkrom Seventh Day Adventist Primary	#093	6	Female	No	Negative	Negative
	Abamkrom Seventh Day Adventist Primary	#094	7	Male	Yes	Negative	Negative
	Abamkrom Seventh Day Adventist Primary	#095	6	Male	No	Negative	Negative
	Abamkrom Seventh Day Adventist Primary	#096	7	Male	Yes	Positive	Negative
	Abamkrom Seventh Day Adventist Primary	#097	15	Female	Yes	Negative	Negative
	Abamkrom Seventh Day Adventist Primary	#098	5	Female	Yes	Negative	Negative
	Abamkrom Seventh Day Adventist Primary	#099	9	Female	Yes	Negative	Negative
	Abamkrom Seventh Day Adventist Primary	#100	9	Male	Yes	Negative	Negative
2014-11-27	Essaso Amanfrom Local Authority Junior High School	#001	14	Male	No	Negative	Negative
	Essaso Amanfrom Local Authority Junior High School	#002	13	Male	No	Negative	Negative
	Essaso Amanfrom Local Authority Junior High School	#003	15	Male	No	Negative	Negative
	Essaso Amanfrom Local Authority Junior High School	#004	15	Female	No	Negative	Negative
	Essaso Amanfrom Local Authority Junior High School	#005	15	Male	No	Negative	Negative
	Essaso Amanfrom Local Authority Junior High School	#006	15	Male	No	Negative	Negative
	Essaso Amanfrom Local Authority Junior High School	#007	15	Male	No	Positive	Negative
	Essaso Amanfrom Local Authority Junior High School	#008	15	Male	No	Positive	Positive
	Essaso Amanfrom Local Authority Junior High School	#009	15	Male	No	Positive	Negative
	Essaso Amanfrom Local Authority Junior High School	#010	14	Male	No	Negative	Negative
	Essaso Amanfrom Local Authority Junior High School	#011	15	Male	No	Negative	Negative
	Essaso Amanfrom Local Authority Junior High School	#012	15	Male	No	Negative	Negative
	Essaso Amanfrom Local Authority Junior High School	#013	15	Male	No	Negative	Negative
	Essaso Amanfrom Local Authority Junior High School	#014	15	Male	Yes	Negative	Negative
	Essaso Amanfrom Local Authority Junior High School	#015	15	Male	No	Positive	Positive
	Essaso Amanfrom Local Authority Junior High School	#016	15	Male	No	Positive	Negative
	Essaso Amanfrom Local Authority Junior High School	#017	15	Male	No	Positive	Negative
	Essaso Amanfrom Local Authority Junior High School	#018	14	Male	No	Negative	Negative
	Essaso Amanfrom Local Authority Junior High School	#019	15	Female	No	Positive	Negative
	Essaso Amanfrom Local Authority Junior High School	#020	15	Male	No	Positive	Negative
	Essaso Amanfrom Local Authority Junior High School	#021	15	Male	No	Negative	Negative
	Essaso Amanfrom Local Authority Junior High School	#022	15	Female	No	Negative	Negative
	Essaso Amanfrom Local Authority Junior High School	#023	15	Female	No	Negative	Negative
	Essaso Amanfrom Local Authority Junior High School	#024	15	Female	No	Positive	Negative
	Essaso Amanfrom Local Authority Junior High School	#025	15	Female	No	Negative	Negative
	Essaso Amanfrom Local Authority Junior High School	#026	15	Female	No	Negative	Negative
	Essaso Amanfrom Local Authority Junior High School	#027	15	Female	No	Negative	Negative
	Essaso Amanfrom Local Authority Junior High School	#028	14	Male	No	Negative	Negative
	Essaso Amanfrom Local Authority Junior High School	#029	15	Female	No	Positive	Negative
	Essaso Amanfrom Local Authority Junior High School	#030	14	Female	No	Positive	Negative
	Essaso Amanfrom Local Authority Junior High School	#031	15	Female	No	Negative	Negative
	Essaso Amanfrom Local Authority Junior High School	#032	15	Female	No	Negative	Negative
	Essaso Amanfrom Local Authority Junior High School	#033	15	Male	No	Negative	Negative
	Essaso Amanfrom Local Authority Junior High School	#034	15	Female	No	Negative	Negative
	Essaso Amanfrom Local Authority Junior High School	#035	14	Female	No	Negative	Negative
	Essaso Amanfrom Local Authority Junior High School	#036	14	Female	No	Positive	Negative
	Essaso Amanfrom Local Authority Junior High School	#037	15	Female	No	Negative	Negative
	Essaso Amanfrom Local Authority Junior High School	#038	15	Female	No	Positive	Negative
	Essaso Amanfrom Local Authority Junior High School	#039	15	Male	No	Negative	Negative
	Essaso Amanfrom Local Authority Junior High School	#040	13	Female	No	Positive	Negative
	Essaso Amanfrom Local Authority Junior High School	#041	15	Female	No	Positive	Negative
	Essaso Amanfrom Local Authority Junior High School	#042	15	Male	No	Negative	Negative
	Essaso Amanfrom Local Authority Junior High School	#043	15	Male	No	Positive	Positive
	Essaso Amanfrom Local Authority Junior High School	#044	15	Male	No	Positive	Negative
	Essaso Amanfrom Local Authority Junior High School	#045	15	Male	No	Positive	Negative
	Essaso Amanfrom Local Authority Junior High School	#046	15	Male	No	Negative	Negative
	Essaso Amanfrom Local Authority Junior High School	#047	15	Male	No	Negative	Negative
	Essaso Amanfrom Local Authority Junior High School	#048	14	Male	No	Negative	Negative
	Essaso Amanfrom Local Authority Junior High School	#049	15	Male	No	Negative	Negative
	Essaso Amanfrom Local Authority Junior High School	#050	15	Female	No	Negative	Negative
	Essaso Amanfrom Local Authority Junior High School	#051	12	Male	No	Negative	Negative
	Essaso Amanfrom Local Authority Junior High School	#052	14	Male	No	Negative	Negative
	Essaso Amanfrom Local Authority Junior High School	#053	14	Male	No	Negative	Negative
	Essaso Amanfrom Local Authority Junior High School	#054	14	Male	No	Negative	Negative
	Essaso Amanfrom Local Authority Junior High School	#055	14	Male	No	Negative	Negative
	Essaso Amanfrom Local Authority Junior High School	#056	13	Male	No	Negative	Negative
	Essaso Amanfrom Local Authority Junior High School	#057	15	Female	No	Negative	Negative
	Essaso Amanfrom Local Authority Junior High School	#058	14	Female	No	Negative	Negative
	Essaso Amanfrom Local Authority Junior High School	#059	14	Female	No	Negative	Negative
	Essaso Amanfrom Local Authority Junior High School	#060	14	Female	No	Positive	Negative
	Essaso Amanfrom Local Authority Junior High School	#061	13	Female	No	Negative	Negative
	Essaso Amanfrom Local Authority Junior High School	#062	15	Female	No	Negative	Negative
	Essaso Amanfrom Local Authority Junior High School	#063	14	Female	No	Negative	Negative
	Essaso Amanfrom Local Authority Junior High School	#064	14	Female	No	Negative	Negative
	Essaso Amanfrom Local Authority Junior High School	#065	15	Female	No	Positive	Negative
	Essaso Amanfrom Local Authority Junior High School	#066	12	Male	No	Negative	Negative
	Essaso Amanfrom Local Authority Junior High School	#067	13	Male	No	Negative	Negative
	Essaso Amanfrom Local Authority Junior High School	#068	12	Male	No	Negative	Negative
	Essaso Amanfrom Local Authority Junior High School	#069	12	Male	No	Negative	Negative
	Essaso Amanfrom Local Authority Junior High School	#070	13	Male	No	Negative	Negative
	Essaso Amanfrom Local Authority Junior High School	#071	13	Male	No	Negative	Negative
	Essaso Amanfrom Local Authority Junior High School	#072	14	Female	No	Negative	Negative
	Essaso Amanfrom Local Authority Junior High School	#073	13	Female	No	Negative	Negative
	Essaso Amanfrom Local Authority Junior High School	#074	13	Male	No	Positive	Positive
	Essaso Amanfrom Local Authority Junior High School	#075	13	Male	No	Negative	Negative
	Essaso Amanfrom Local Authority Junior High School	#076	14	Male	No	Positive	Negative
	Essaso Amanfrom Local Authority Junior High School	#077	14	Male	No	Negative	Negative
	Essaso Amanfrom Local Authority Junior High School	#078	14	Male	No	Positive	Negative
	Essaso Amanfrom Local Authority Junior High School	#079	15	Male	No	Positive	Negative
	Essaso Amanfrom Local Authority Junior High School	#080	15	Male	No	Negative	Negative
SUBTOTAL	1211	1211	1211	1211	1211	1211	1211
