# Supplementary material for: Community-based mass treatment with azithromycin for the elimination of yaws in Ghana—Results of a pilot study
Source: PLoS Negl Trop Dis. 2018 Mar 22;12(3):e0006303. doi: 10.1371/journal.pntd.0006303 (PMC5863939; doi:10.1371/journal.pntd.0006303)
Supplement: S3 Table — (XLSX) [file pntd.0006303.s003.xlsx]

## Sheet: Sheet1
School	UniqueID_G	Sex_G	Age	TPPA	RPRQuan1	T. perteAbamkrom Islamic Primary/ Junior High Schoole PCR	H. ducreyi PCR	M.Ulcerans-PCR
Obinimda Local Authority Primary	UWA-AB-OSO-001	Male	9	++	64	POS	NEG	NEG
Obinimda Local Authority Primary	UWA-AB-OSO-003	Male	8	-	0	NEG	NEG	NEG
Obinimda Local Authority Primary	UWA-ABA-OBI-004	Male	10	++	2	NEG	NEG	NEG
Obinimda Local Authority Primary	UWA-AB-OSO-018	Female	12	++	8	NEG	NEG	NEG
Obinimda Local Authority Primary	UWA-AB-OSO-019	Male	10	++	32	NEG	NEG	NEG
Breman Anglican Primary	UWA-AB-BRE-020	Male	10	-	0	NEG	NEG	NEG
Okuntu Local Authority Primary	U-AD-OKU-036	Male	10	-	0	NEG	NEG	NEG
Asukyerema Local Authority Primary	U-AB-AFA-004	Male	13	-	0	NEG	NEG	NEG
Success Academy Preparatory	U-AD-AHW-001	Male	5	-	0	NEG	NEG	NEG
Alafia Local Authority Primary	U-ME-ALA-001	Male	8	-	0	NEG	NEG	NEG
Alafia Local Authority Primary	U-AD-MEP-ALA-004	Male	8	-	0	NEG	NEG	NEG
Alafia Local Authority Primary	U-MEP-ALA-005	Male	10	++	0	POS	POS	NEG
Alafia Local Authority Primary	U-MEP-ALA-006	Male	8	-	0	NEG	NEG	NEG
Alafia Local Authority Primary	U-MEP-ALA-007	Male	11	-	0	NEG	POS	NEG
Kemet Foundation Preparatory	W-BR-AMA-001	Male	11	++	8	NEG	POS	NEG
Kemet Foundation Preparatory	W-BR-AMA-002	Female	8	++	0	NEG	POS	NEG
Kemet Foundation Preparatory	U-AD-AMO-003	Female	13	++	0	NEG	NEG	NEG
Kemet Foundation Preparatory	U-AD-AM-004	Male	4	-	0	NEG	POS	NEG
Kemet Foundation Preparatory	U-AD-AMO-005	Male	13	++	16	NEG	NEG	NEG
Kemet Foundation Preparatory	U-AD-AMO-006	Male	13	-	0	NEG	NEG	NEG
Asukyerema Local Authority Primary	U-AD-ASU-001	Male	8	-	0	NEG	NEG	NEG
Asukyerema Local Authority Primary	U-AD-ASU-003	Male	12	-	0	NEG	NEG	NEG
Success Academy Preparatory	U-AD-ATA-010	Male	9	++	32	POS	NEG	NEG
Success Academy Preparatory	U-AD-ATA-003	Female	2	-	0	NEG	NEG	NEG
Success Academy Preparatory	U-AD-ATA-007	Female	8	-	0	NEG	NEG	NEG
Success Academy Preparatory	U-AD-ATA-008	Male	9	++	8	POS	NEG	NEG
Awaham Local Authority Primary	W-OS-AWA-024	Female	12	-	0	NEG	NEG	NEG
Awaham Local Authority Primary	W-OS-AWA-027	Female	9	-	0	NEG	NEG	NEG
Awaham Local Authority Primary	W-OS-AWA-028	Female	10	-	0	NEG	NEG	NEG
Awaham Local Authority Primary	W-OS-AWA-029	Female	14	-	0	NEG	POS	NEG
Awaham Local Authority Primary	W-OS-AWA-030	Male	7	-	0	NEG	NEG	NEG
Awaham Local Authority Primary	W-OS-AWA-031	Female	8	-	0	NEG	NEG	NEG
Awaham Local Authority Primary	W-OS-AWA-032	Male	10	-	0	NEG	NEG	NEG
Awaham Local Authority Primary	W-OS-AWA-033	Female	8	-	0	NEG	POS	NEG
Aworasa Local Authority Primary	W-AW-AWO--008	Male	6	-	0	NEG	NEG	NEG
Breman Anglican Primary	U-AB-BRE-001	Female	7	++	16	NEG	NEG	NEG
Breman Anglican Primary	U-AB-BRE-004	Male	9	++	16	NEG	POS	NEG
Breman Anglican Primary	U-AB-BRE-006	Male	12	++	64	NEG	NEG	NEG
Breman Anglican Primary	U-AB-BRE-008	Male	12	++	128	NEG	NEG	NEG
Bunsu Methodist Primary	W-AS-BUN-001	Male	9	++	16	POS	NEG	NEG
Bunsu Methodist Primary	W-AS-BUN-002	Male	13	++	16	POS	NEG	NEG
Bunsu Methodist Primary	W-AS-BUN-003	Male	9	++	32	POS	NEG	NEG
Bunsu Methodist Primary	W-AS-BUN-008	Female	2	-	0	NEG	POS	NEG
Bunsu Methodist Primary	W-AS-BUN-009	Male	4	-	0	NEG	POS	NEG
Bunsu Methodist Primary	W-AS-BUN-010	Male	5	-	0	NEG	POS	NEG
Danso Anglican Primary	U-AD-DAN-001	Male	14	++	64	POS	POS	NEG
Danso Anglican Primary	U-AD-DAN-002	Male	13	-	0	NEG	NEG	NEG
Danso Anglican Primary	U-AD-DAN-003	Female	7	++	64	POS	NEG	NEG
Danso Anglican Primary	U-AD-DNA-005	Female	14	-	0	NEG	POS	NEG
Danso Anglican Primary	U-AD-DNA-006	Male	10	-	0	NEG	NEG	NEG
Danso Anglican Primary	U-AD-DAN-007	Male	11	++	16	POS	NEG	NEG
Danso Anglican Primary	U-AD-DZA-001	Male	10	++	64	POS	NEG	NEG
Danso Anglican Primary	U-AD-DZA-002	Female	8	++	32	POS	NEG	NEG
Danso Anglican Primary	U-AD-DZA-003	Male	12	++	64	POS	NEG	NEG
Danso Anglican Primary	U-AD-DZA-005	Female	5	++	32	POS	NEG	NEG
Danso Anglican Primary	U-AD-DZA-009	Female	12	++	8	NEG	NEG	NEG
Ekoso Presby Primary	W-EK-EKO-005	Male	9	-	0	NEG	POS	NEG
Kobriso Local Authority Primary	W-OS-KOB-002	Male	13	-	0	NEG	NEG	NEG
Kobriso Local Authority Primary	W-OS-KOB-003	Male	12	-	0	NEG	NEG	NEG
Kobriso Local Authority Primary	W-OS-KOB-004	Female	10	-	0	NEG	NEG	NEG
Kobriso Local Authority Primary	W-OS-KOB-005	Male	11	-	0	NEG	NEG	NEG
Kobriso Local Authority Primary	W-OS-KOB-006	Female	11	-	0	NEG	NEG	NEG
Kobriso Local Authority Primary	W-OS-KOB-008	Male	11	++	64	POS	NEG	NEG
Kobriso Local Authority Primary	W-OS-KOB-010	Female	11	-	0	NEG	NEG	NEG
Kobriso Local Authority Primary	W-OS-KOB-011	Male	10	-	0	POS	NEG	NEG
Kobriso Local Authority Primary	W-OS-KOB-012	Male	8	-	0	NEG	NEG	NEG
Kobriso Local Authority Primary	W-OS-KOB-013	Female	9	-	0	NEG	NEG	NEG
Kobriso Local Authority Primary	W-OS-KOB-014	Female	11	-	0	NEG	NEG	NEG
Kobriso Local Authority Primary	W-OS-KOB-018	Male	6	-	0	NEG	POS	NEG
Krodua Roman Catholic Primary	U-AB-KRO-001	Male	12	-	0	NEG	POS	NEG
Krodua Roman Catholic Primary	U-AB-KRO-005	Male	8	++	0	NEG	NEG	NEG
Krodua Roman Catholic Primary	U-AB-KRO-009	Male	14	-	0	NEG	NEG	NEG
Krodua Roman Catholic Primary	U-AB-KRO-010	Female	6	-	0	NEG	POS	NEG
Krodua Roman Catholic Primary	U-AB-KRO-015	Female	6	-	0	NEG	NEG	NEG
Krodua Roman Catholic Primary	U-AB-KRO-016	Female	6	-	0	NEG	NEG	NEG
Krodua Roman Catholic Primary	U-AB-KRO-0019	Female	13	-	0	NEG	NEG	NEG
Krodua Life Education Institute	U-AB-KRO-020	Male	9	++	32	NEG	NEG	NEG
Krodua Life Education Institute	U-AB-KRO-023	Male	11	++	128	NEG	NEG	NEG
Krodua Life Education Institute	U-AB-KRO-024	Male	12	++	4	NEG	NEG	NEG
Krodua Life Education Institute	U-AB-KRO-025	Male	11	++	32	NEG	NEG	NEG
Krodua Life Education Institute	U-AB-KRO-027	Male	13	-	0	NEG	NEG	NEG
Kwao-Baah Anglican Primary	U-AB-KWA-001	Male	9	-	0	NEG	NEG	NEG
Kwao-Baah Anglican Primary	U-AB-KWA-002	Male	3	-	0	NEG	POS	NEG
Kwao-Baah Anglican Primary	U-AB-KWA-003	Male	8	-	0	NEG	NEG	NEG
Kwao-Baah Anglican Primary	U-AB-KWA-006	Female	5	-	0	NEG	POS	NEG
Kwao-Baah Anglican Primary	U-AB-KWA-007	Male	2	-	0	NEG	POS	NEG
Kwao-Baah Anglican Primary	U-AB-KWA-008	Female	8	-	0	NEG	POS	NEG
Kwao-Baah Anglican Primary	U-AB-KWA-009	Female	11	++	0	NEG	NEG	NEG
Kwao-Baah Anglican Primary	U-AB-KWA-010	Female	10	-	0	NEG	POS	NEG
Kwasi Nyarko Presby Primary	U-AD-KWN-001	Male	10	++	1	POS	NEG	NEG
Kwasi Nyarko Presby Primary	U-AD-KWN-003	Male	9	-	0	NEG	NEG	NEG
Kwasi Nyarko Presby Primary	U-AD-KWN-004	Male	10	-	0	NEG	NEG	NEG
Kwasi Nyarko Presby Primary	U-AD-KWN-005	Male	7	-	0	NEG	NEG	NEG
Kwasi Nyarko Presby Primary	U-AD-KWN-006	Male	10	-	0	NEG	NEG	NEG
Kwasi Nyarko Presby Primary	U-AD-KWN-007	Male	10	-	0	NEG	NEG	NEG
Siwnkyenmu Methodist Primary	U-AD-MDD-002	Male	10	-	0	NEG	NEG	NEG
Siwnkyenmu Methodist Primary	U-AD-MDD-004	Male	14	++	4	NEG	POS	NEG
Siwnkyenmu Methodist Primary	U-AD-MDD-006	Male	14	-	0	NEG	POS	NEG
Siwnkyenmu Methodist Primary	U-AD-MDD-009	Male	11	-	0	NEG	NEG	NEG
Siwnkyenmu Methodist Primary	U-AD-MDD-010	Male	10	-	0	NEG	NEG	NEG
Ndoda Local Authority Primary	U-AD-NDO-001	Male	10	-	0	NEG	POS	NEG
Ndoda Local Authority Primary	U-AD-NDO-002	Male	10	++	8	NEG	POS	NEG
Ndoda Local Authority Primary	U-AD-NDO-004	Male	10	++	2	NEG	POS	NEG
Ndoda Local Authority Primary	U-AD-NDO-005	Male	10	-	0	NEG	NEG	NEG
Abamkrom Islamic Primary/ Junior High School	U-AB-NU-002	Female	13	-	0	NEG	NEG	NEG
Abamkrom Islamic Primary/ Junior High School	U-AB-NU-054	Female	7	-	0	NEG	NEG	NEG
Mataheko Local Authority Primary	W-OS-NYA-016	Male	10	-	0	NEG	NEG	NEG
Mataheko Local Authority Primary	W-OS-NYA-020	Male	5	-	0	NEG	POS	NEG
Mataheko Local Authority Primary	W-OS-NYA-022	Male	5	-	0	NEG	NEG	NEG
Obinimda Local Authority Primary	U-AB-OBI-003	Male	12	++	64	POS	NEG	NEG
Obinimda Local Authority Primary	UWA-AB-OBI-006	Male	10	-	0	NEG	NEG	NEG
Obinimda Local Authority Primary	U-AB-OBI-026	Male	14	++	128	NEG	NEG	NEG
Solid Foundation Preparatory	U-AB-OB-072	Female	10	-	0	NEG	POS	NEG
Solid Foundation Preparatory	U-AB-CEM-076	Male	12	++	2	NEG	NEG	NEG
Obinimda Local Authority Primary	U-AB-OBI-89	Male	9	++	32	NEG	NEG	NEG
Obinimda Local Authority Primary	U-AB-OBI-090	Male	10	++	16	NEG	NEG	NEG
Obinimda Local Authority Primary	U-AB-OBI-030	Male	3	-	0	NEG	POS	NEG
Okuntu Local Authority Primary	U-AD-OKU-004	Male	10	++	64	POS	NEG	NEG
Okuntu Local Authority Primary	U-AD-OKU-008	Male	9	-	0	NEG	NEG	NEG
Okuntu Local Authority Primary	U-AD-OKU-010	Male	10	++	128	POS	NEG	NEG
Okuntu Local Authority Primary	U-AD-OKU-011	Male	10	++	32	POS	NEG	NEG
Okuntu Local Authority Primary	U-AD-OKU-012	Male	13	++	128	NEG	NEG	NEG
Okuntu Local Authority Primary	U-AD-OKU-014	Male	14	++	8	NEG	NEG	NEG
Okuntu Local Authority Primary	U-AD-OKU-015	Male	9	++	32	POS	POS	NEG
Okuntu Local Authority Primary	U-AD-OKU-017	Male	10	-	0	NEG	POS	NEG
Okuntu Local Authority Primary	U-AD-OKU-018	Female	8	++	128	POS	POS	NEG
Okuntu Local Authority Primary	U-AD-OKU-020	Male	14	++	64	NEG	POS	NEG
Okuntu Local Authority Primary	U-AD-OKU-021	Male	13	++	32	POS	NEG	NEG
Okuntu Local Authority Primary	U-AD-OKU-022	Male	8	++	64	POS	POS	NEG
Okuntu Local Authority Primary	U-AD-OKU-023	Male	9	-	0	NEG	NEG	NEG
Okuntu Local Authority Primary	U-AD-OKU-024	Female	10	++	8	NEG	POS	NEG
Okuntu Local Authority Primary	U-AD-OKU-025	Male	10	++	0	NEG	NEG	NEG
Okuntu Local Authority Primary	U-AD-OKU-026	Male	8	++	16	POS	NEG	NEG
Okuntu Local Authority Primary	U-AD-OKU-027	Male	11	++	64	POS	POS	NEG
Okuntu Local Authority Primary	U-AD-OKU-028	Female	10	-	0	NEG	POS	NEG
Okuntu Local Authority Primary	U-AD-OKU-029	Female	12	-	0	NEG	POS	NEG
Okuntu Local Authority Primary	U-AD-OKU-034	Male	14	-	0	NEG	NEG	NEG
Oppong Local Authority Primary	U-AB-OPP-001	Male	13	-	0	NEG	NEG	NEG
Oppong Local Authority Primary	U-AD-OPP-004	Male	9	++	1	NEG	NEG	NEG
Solid Foundation Preparatory	U-AB-OSE-001	Male	9	++	128	NEG	NEG	MISSING
Oworam Roman Catholic Primary	W-AS-OWO-002	Male	9	-	0	NEG	POS	NEG
Oworam Roman Catholic Primary	W-AS-OWO-007	Female	9	-	0	NEG	POS	NEG
Oworam Roman Catholic Primary	W-AS-OWO-010	Male	13	++	0	NEG	POS	NEG
Oworam Roman Catholic Primary	W-AS-OWO-011	Female	7	-	0	NEG	POS	NEG
Takorase Local Authority Primary	U-AB-TAK-001	Male	8	-	0	NEG	NEG	NEG
Takorase Local Authority Primary	U-AB-TAK-002	Male	7	-	0	NEG	NEG	NEG
Takorase Local Authority Primary	U-AB-TAK-003	Male	6	-	0	NEG	NEG	NEG
Takorase Local Authority Primary	U-AB-TAK-004	Male	6	-	0	NEG	POS	NEG
Takorase Local Authority Primary	U-AB-TAK-005	Female	2	-	0	NEG	NEG	NEG
Takorase Local Authority Primary	U-AB-TAK-008	Male	9	-	0	NEG	NEG	NEG
Takorase Local Authority Primary	U-AB-TAK-011	Male	10	++	32	NEG	NEG	NEG
Takorase Local Authority Primary	U-AB-TAK-013	Male	11	++	128	NEG	NEG	NEG
Takorase Local Authority Primary	U-AB-TAK-015	Male	10	++	32	NEG	NEG	NEG
Takorase Local Authority Primary	U-AB-TAK-017	Male	10	++	64	POS	POS	NEG
Success Academy Preparatory	U-AD-TIO-006	Male	6	++	16	NEG	NEG	NEG
Success Academy Preparatory	U-AD-TIO-007	Male	8	++	0	POS	NEG	NEG
Best Brain Preparatory	W-OS-TUT-001	Male	9	-	0	NEG	NEG	NEG
Best Brain Preparatory	W-OS-TUT-003	Female	2	-	0	NEG	NEG	NEG
158	158	158	158	158	158	158	158	158
