# Supplementary material for: Community-based mass treatment with azithromycin for the elimination of yaws in Ghana—Results of a pilot study
Source: PLoS Negl Trop Dis. 2018 Mar 22;12(3):e0006303. doi: 10.1371/journal.pntd.0006303 (PMC5863939; doi:10.1371/journal.pntd.0006303)
Supplement: S4 Table — (XLSX) [file pntd.0006303.s004.xlsx]

## Sheet: Sheet2
School	Survey ID #	Sex	Age	TPPA	RPR Quantitative	T. P PCR	H. ducreyi PCR	M.Ulcerans-PCR
Takorase Local Authority Primary	1	Male	9	++	64	POS	NEG	NEG
Takorase Local Authority Primary	3	Male	8	-	0	NEG	NEG	NEG
Obinimda Local Authority Primary	4	Male	10	++	2	NEG	NEG	NEG
Takorase Local Authority Primary	18	Female	12	++	8	NEG	NEG	NEG
Takorase Local Authority Primary	19	Male	10	++	32	NEG	NEG	NEG
Breman Anglican Primary	20	Male	10	-	0	NEG	NEG	NEG
Takorase Local Authority Primary	4	Male	13	-	0	NEG	NEG	NEG
Breman Anglican Primary	1	Female	7	++	16	NEG	NEG	NEG
Breman Anglican Primary	4	Male	9	++	16	NEG	POS	NEG
Breman Anglican Primary	6	Male	12	++	64	NEG	NEG	NEG
Breman Anglican Primary	8	Male	12	++	128	NEG	NEG	NEG
Krodua Roman Catholic Primary	1	Male	12	-	0	NEG	POS	NEG
Krodua Roman Catholic Primary	5	Male	8	++	0	NEG	NEG	NEG
Krodua Roman Catholic Primary	9	Male	14	-	0	NEG	NEG	NEG
Krodua Roman Catholic Primary	10	Female	6	-	0	NEG	POS	NEG
Krodua Roman Catholic Primary	15	Female	6	-	0	NEG	NEG	NEG
Krodua Roman Catholic Primary	16	Female	6	-	0	NEG	NEG	NEG
Krodua Roman Catholic Primary	19	Female	13	-	0	NEG	NEG	NEG
Krodua Roman Catholic Primary	20	Male	9	++	32	NEG	NEG	NEG
Krodua Roman Catholic Primary	23	Male	11	++	128	NEG	NEG	NEG
Krodua Roman Catholic Primary	24	Male	12	++	4	NEG	NEG	NEG
Krodua Roman Catholic Primary	25	Male	11	++	32	NEG	NEG	NEG
Krodua Roman Catholic Primary	27	Male	13	-	0	NEG	NEG	NEG
Nyanoa Methodist Primary	1	Male	9	-	0	NEG	NEG	NEG
Nyanoa Methodist Primary	2	Male	3	-	0	NEG	POS	NEG
Nyanoa Methodist Primary	3	Male	8	-	0	NEG	NEG	NEG
Nyanoa Methodist Primary	6	Female	5	-	0	NEG	POS	NEG
Nyanoa Methodist Primary	7	Male	2	-	0	NEG	POS	NEG
Nyanoa Methodist Primary	8	Female	8	-	0	NEG	POS	NEG
Nyanoa Methodist Primary	9	Female	11	++	0	NEG	NEG	NEG
Nyanoa Methodist Primary	10	Female	10	-	0	NEG	POS	NEG
AbamKrodua Roman Catholic Primarym Islamic Primary/ Junior High School	2	Female	13	-	0	NEG	NEG	NEG
AbamKrodua Roman Catholic Primarym Islamic Primary/ Junior High School	54	Female	7	-	0	NEG	NEG	NEG
Obinimda Local Authority Primary	3	Male	12	++	64	POS	NEG	NEG
Obinimda Local Authority Primary	6	Male	10	-	0	NEG	NEG	NEG
Obinimda Local Authority Primary	26	Male	14	++	128	NEG	NEG	NEG
Obinimda Local Authority Primary	72	Female	10	-	0	NEG	POS	NEG
Okuntu Local Authority Primary	76	Male	12	++	2	NEG	NEG	NEG
Obinimda Local Authority Primary	89	Male	9	++	32	NEG	NEG	NEG
Obinimda Local Authority Primary	90	Male	10	++	16	NEG	NEG	NEG
Obinimda Local Authority Primary	30	Male	3	-	0	NEG	POS	NEG
Takorase Local Authority Primary	1	Male	13	-	0	NEG	NEG	NEG
Takorase Local Authority Primary	1	Male	9	++	128	NEG	NEG	MISSING
Takorase Local Authority Primary	1	Male	8	-	0	NEG	NEG	NEG
Takorase Local Authority Primary	2	Male	7	-	0	NEG	NEG	NEG
Takorase Local Authority Primary	3	Male	6	-	0	NEG	NEG	NEG
Takorase Local Authority Primary	4	Male	6	-	0	NEG	POS	NEG
Takorase Local Authority Primary	5	Female	2	-	0	NEG	NEG	NEG
Takorase Local Authority Primary	8	Male	9	-	0	NEG	NEG	NEG
Takorase Local Authority Primary	11	Male	10	++	32	NEG	NEG	NEG
Takorase Local Authority Primary	13	Male	11	++	128	NEG	NEG	NEG
Takorase Local Authority Primary	15	Male	10	++	32	NEG	NEG	NEG
Takorase Local Authority Primary	17	Male	10	++	64	POS	POS	NEG
53	53	53	53	53	53	53	53	53
