# Supplementary material for: Community-based mass treatment with azithromycin for the elimination of yaws in Ghana—Results of a pilot study
Source: PLoS Negl Trop Dis. 2018 Mar 22;12(3):e0006303. doi: 10.1371/journal.pntd.0006303 (PMC5863939; doi:10.1371/journal.pntd.0006303)
Supplement: S5 Table — (XLSX) [file pntd.0006303.s005.xlsx]

## Sheet: Sheet1
School	Survey ID #	Sex	Age	TPPA	RPR Quantitative	T. pertenue PCR	H. ducreyi PCR
Abamkrom Methodist Junior High School	#053	Male	11	-	-	-	-
Abamkrom Methodist Junior High School	#052	Male	10	-	-	-	-
Abamkrom Methodist Junior High School	#070	Male	13	-	-	-	-
Abamkrom Methodist Junior High School	#059	Male	10	-	-	-	+
Abamkrom Methodist Junior High School	#054	Male	9	-	-	-	-
Abamkrom Methodist Junior High School	#094	Male	14	++	R	-	-
Abamkrom Methodist Junior High School	#043	Male	14	++	R4	-	-
Nyanoa Nyanoa Standard Foundation Preparatory	#015	Female	11	-	-	-	-
Nyanoa Nyanoa Standard Foundation Preparatory	#024	Male	10	-	-	-	-
Abamkrom Seventh Day Adventist Primary	#021	Male	7	-	-	-	+
Abamkrom Seventh Day Adventist Primary	#033	Female	9	-	-	-	-
Kwao-Baah Anglican Primary	#052	Female	9	-	-	-	-
Essaso Amanfrom Presbyterian School "B"	#006	Male	12	-	-	-	-
Breman Anglican Junior High School	#136	Female	9	-	-	-	-
Krodua Life Education Institute	#029	Female	12	-	-	-	-
Krodua Life Education Institute	#100	Female	5	-	-	-	-
Nyanoa Nyanoa Standard Foundation Preparatory	#076	Female	6	ND	ND	-	-
Kwao-Baah Anglican Primary	#024	Male	7	-	-	-	-
Kwao-Baah Anglican Primary	#067	Male	13	-	-	-	-
Nyanoa Standard Foundation Preparatory	#028	Male	12	-	-	-	+
Abamkrom Seventh Day Adventist Primary	#046	Female	12	-	-	-	+
Nyanoa Standard Foundation Preparatory	#039	Female	10	-	-	-	-
Krodua Life Education Institute	#007	Male	14	-	-	-	+
Kwao-Baah Anglican Primary	#070	Male	8	-	-	-	-
Nyanoa Standard Foundation Preparatory	#107	Female	7	-	-	-	+
Kwao-Baah Anglican Primary	#088	Female	11	-	-	-	-
Abamkrom Seventh Day Adventist Primary	#051	Female	12	-	-	-	+
Abamkrom Islamic Junior High School	#011	Male	14	-	-	-	+
Abamkrom Islamic Junior High School	#006	Male	12	-	-	-	-
Krodua Life Education Institute	#092	Male	6	-	-	-	+
Solid Foundation Preparatory	#082	Male	12	-	-	-	-
Essaso Amanfrom Presbyterian School "B"	#025	Female	10	-	-	-	+
Abamkrom Islamic Junior High School	#034	Female	3	ND	ND	-	+
Abamkrom Seventh Day Adventist Primary	#069	Male	9	-	-	-	-
Krodua Life Education Institute	#064	Female	8	-	-	-	-
Solid Foundation Preparatory	#012	Male	5	-	-	-	-
Abamkrom Seventh Day Adventist Primary	#094	Male	7	-	-	-	+
Essaso Amanfrom Local Authority Junior High School	#014	Male	14	-	-	-	-
Nyanoa Standard Foundation Preparatory	#122	Male	9	-	-	-	-
Breman Anglican Junior High School	#166	Male	10	-	-	-	+
Solid Foundation Preparatory	#003	Female	5	-	-	-	-
Nyanoa Standard Foundation Preparatory	#115	Female	10	++	-	-	-
Nyanoa Nyanoa Standard Foundation Preparatory	#031	Female	9	++	R	-	+
Nyanoa Standard Foundation Preparatory	#001	Male	9	-	-	-	-
Solid Foundation Preparatory	#083	Male	10	-	-	-	-
Nyanoa Standard Foundation Preparatory	#084	Female	12	-	-	-	-
Nyanoa Standard Foundation Preparatory	#082	Female	9	-	-	-	-
Essaso Amanfrom Presbyterian School "B"	#090	Male	14	ND	ND	-	-
Solid Foundation Preparatory	#078	Male	7	-	-	-	-
49	49	49	49	49	49	49	49
